# Supplementary material for: 12-Benzoyl-2-methyl­naphtho­[2,3-b]indolizine-6,11-dione
Source: Acta Crystallogr Sect E Struct Rep Online. 2011 May 28;67(Pt 6):o1550. doi: 10.1107/S1600536811019623 (PMC3120298; doi:10.1107/S1600536811019623)
Supplement: Supplementary file 1 [file e-67-o1550-sup1.cif]

##############################################################################
#                                                                            #
# This CIF contains the data in a paper accepted for publication in          #
# Acta Crystallographica Section E. It conforms to the requirements of       #
# Notes for Authors for Acta Crystallographica Section E, and has been       #
# peer reviewed under the auspices of the IUCr Commission on Journals.       #
#                                                                            #
# Full details of the Crystallographic Information File format               #
# are given in the paper "The Crystallographic Information File (CIF):       #
# a New Standard Archive File for Crystallography" by S. R. Hall, F. H.      #
# Allen and I. D. Brown [Acta Cryst. (1991), A47, 655-685].                  #
#                                                                            #
# The current version of the core CIF dictionary is obtainable from          #
# ftp://ftp.iucr.org/pub/cif_core.dic.                                       #
#                                                                            #
# Software is freely available for graphical display of the structure(s)     #
# in this CIF. For information consult the CIF software page                 #
# http://www.iucr.org/resources/cif/software.                                #
#                                                                            #
# This file may be used for bona fide research purposes within the           #
# scientific community so long as proper attribution is given to the journal # 
# article from which it was obtained.                                        #
#                                                                            #
##############################################################################
data_I
_audit_creation_method     SHELXL-97
_chemical_name_systematic
;
12-Benzoyl-2-methylnaphtho[2,3-<i>b</i>]indolizine-6,11-dione
;
_chemical_name_common     ?
_chemical_formula_moiety     'C24 H15 N O3'
_chemical_formula_sum     'C24 H15 N O3'
_chemical_formula_iupac     'C24 H15 N O3'
_chemical_formula_weight     365.37
_chemical_melting_point     538
_symmetry_cell_setting     monoclinic
_symmetry_space_group_name_H-M     'P 21/c'
_symmetry_space_group_name_hall     '-P 2ybc'
loop_
    _symmetry_equiv_pos_as_xyz
    'x, y, z'
    '-x, y+1/2, -z+1/2'
    '-x, -y, -z'
    'x, -y-1/2, z-1/2'
_cell_length_a     7.1260(14)
_cell_length_b     10.125(2)
_cell_length_c     24.352(5)
_cell_angle_alpha     90.00
_cell_angle_beta     90.22(3)
_cell_angle_gamma     90.00
_cell_volume     1757.0(6)
_cell_formula_units_Z     4
_cell_measurement_reflns_used     25
_cell_measurement_theta_min     9
_cell_measurement_theta_max     12
_cell_measurement_temperature     295(2)
_exptl_crystal_description     block
_exptl_crystal_colour     red
_exptl_crystal_size_max     0.30
_exptl_crystal_size_mid     0.20
_exptl_crystal_size_min     0.10
_exptl_crystal_density_diffrn     1.381
_exptl_crystal_density_meas     ?
_exptl_crystal_density_method     'not measured'
_exptl_crystal_F_000     760
_exptl_absorpt_coefficient_mu     0.092
_exptl_absorpt_correction_type     psi-scan
_exptl_absorpt_process_details     '(XCAD4; Harms & Wocadlo, 1995)'
_exptl_absorpt_correction_T_min     0.9730
_exptl_absorpt_correction_T_max     0.9909
_exptl_special_details
;
;
_diffrn_ambient_temperature     295(2)
_diffrn_radiation_type     MoK\a
_diffrn_radiation_wavelength     0.71073
_diffrn_radiation_source     'fine-focus sealed tube'
_diffrn_radiation_monochromator     graphite
_diffrn_measurement_device_type     'Enraf--Nonius CAD-4'
_diffrn_measurement_method     \w/2\q
_diffrn_detector_area_resol_mean     ?
_diffrn_reflns_number     3371
_diffrn_reflns_av_R_equivalents     0.0622
_diffrn_reflns_av_sigmaI/netI     0.0689
_diffrn_reflns_theta_min     1.67
_diffrn_reflns_theta_max     25.00
_diffrn_reflns_theta_full     25.00
_diffrn_measured_fraction_theta_max     1.000
_diffrn_measured_fraction_theta_full     1.000
_diffrn_reflns_limit_h_min     -8
_diffrn_reflns_limit_h_max     0
_diffrn_reflns_limit_k_min     -12
_diffrn_reflns_limit_k_max     0
_diffrn_reflns_limit_l_min     -28
_diffrn_reflns_limit_l_max     28
_diffrn_standards_number     3
_diffrn_standards_interval_count     200
_diffrn_standards_interval_time     2
_diffrn_standards_decay_%     0
_refine_special_details
;
Refinement of <i>F</i>^2^ against ALL reflections. The weighted <i>R</i>-factor
<i>wR</i> and goodness of fit <i>S</i> are based on <i>F</i>^2^, conventional
<i>R</i>-factors <i>R</i> are based on <i>F</i>, with <i>F</i> set to zero for
negative <i>F</i>^2^. The threshold expression of <i>F</i>^2^ >
\s(<i>F</i>^2^) is used only for calculating <i>R</i>-factors(gt) <i>etc</i>.
and is not relevant to the choice of reflections for refinement.
<i>R</i>-factors based on <i>F</i>^2^ are statistically about twice as large
as those based on <i>F</i>, and <i>R</i>- factors based on ALL data will be
even larger.
;
_reflns_number_total     3103
_reflns_number_gt     1555
_reflns_threshold_expression     I>2sigma(I)
_refine_ls_structure_factor_coef     Fsqd
_refine_ls_matrix_type     full
_refine_ls_R_factor_all     0.1468
_refine_ls_R_factor_gt     0.0641
_refine_ls_wR_factor_gt     0.1363
_refine_ls_wR_factor_ref     0.1685
_refine_ls_goodness_of_fit_ref     1.024
_refine_ls_restrained_S_all     1.024
_refine_ls_number_reflns     3103
_refine_ls_number_parameters     254
_refine_ls_number_restraints     0
_refine_ls_hydrogen_treatment     constr
_refine_ls_weighting_scheme     calc
_refine_ls_weighting_details
         'calc w=1/[\s^2^(Fo^2^)+(0.0675P)^2^+0.0651P] where P=(Fo^2^+2Fc^2^)/3'
_atom_sites_solution_hydrogens     geom
_atom_sites_solution_primary     direct
_atom_sites_solution_secondary     difmap
_refine_ls_shift/su_max     0.006
_refine_ls_shift/su_mean     0.001
_refine_diff_density_max     0.207
_refine_diff_density_min     -0.215
_refine_ls_extinction_method     none
_refine_ls_extinction_coef     ?
loop_
    _atom_type_symbol
    _atom_type_description
    _atom_type_scat_dispersion_real
    _atom_type_scat_dispersion_imag
    _atom_type_scat_source
    'C' 'C' 0.0033 0.0016
                         'International Tables Vol C Tables 4.2.6.8 and 6.1.1.4'
    'H' 'H' 0.0000 0.0000
                         'International Tables Vol C Tables 4.2.6.8 and 6.1.1.4'
    'N' 'N' 0.0061 0.0033
                         'International Tables Vol C Tables 4.2.6.8 and 6.1.1.4'
    'O' 'O' 0.0106 0.0060
                         'International Tables Vol C Tables 4.2.6.8 and 6.1.1.4'
_computing_data_collection     'CAD4 Software (Enraf--Nonius, 1989)'
_computing_cell_refinement     'CAD4 Software (Enraf--Nonius, 1989)'
_computing_data_reduction     'XCAD4 (Harms & Wocadlo, 1995)'
_computing_structure_solution     'SHELXS97 (Sheldrick, 2008)'
_computing_structure_refinement     'SHELXL97 (Sheldrick, 2008)'
_computing_molecular_graphics     'SHELXTL (Sheldrick, 2008)'
_computing_publication_material
                             'SHELXTL (Sheldrick, 2008) and PLATON (Spek, 2009)'
loop_
    _atom_site_type_symbol
    _atom_site_label
    _atom_site_fract_x
    _atom_site_fract_y
    _atom_site_fract_z
    _atom_site_U_iso_or_equiv
    _atom_site_adp_type
    _atom_site_calc_flag
    _atom_site_refinement_flags
    _atom_site_occupancy
    _atom_site_symmetry_multiplicity
    _atom_site_disorder_assembly
    _atom_site_disorder_group
    N N 0.1808(3) 0.6115(3) 0.44928(11) 0.0478(7) Uani d . 1 1 . .
    C C24 0.2311(4) 0.4972(3) 0.47630(13) 0.0446(8) Uani d . 1 1 . .
    O O3 0.2792(4) 0.5789(3) 0.56513(10) 0.0699(8) Uani d . 1 1 . .
    O O2 0.2339(4) 0.1643(3) 0.42739(10) 0.0806(9) Uani d . 1 1 . .
    C C23 0.3188(4) 0.2429(3) 0.51506(14) 0.0492(9) Uani d . 1 1 . .
    C C22 0.3265(4) 0.3501(3) 0.55128(14) 0.0494(9) Uani d . 1 1 . .
    C C21 0.2309(4) 0.3959(3) 0.43837(13) 0.0470(8) Uani d . 1 1 . .
    C C20 0.1497(4) 0.5816(3) 0.39425(14) 0.0490(9) Uani d . 1 1 . .
    C C19 0.3601(5) 0.1177(4) 0.53431(16) 0.0630(10) Uani d . 1 1 . .
    H H19 0.3511 0.0459 0.5107 0.076 Uiso calc R 1 1 . .
    C C18 0.2598(5) 0.2599(4) 0.45665(15) 0.0571(10) Uani d . 1 1 . .
    C C17 0.2775(5) 0.4848(4) 0.53324(14) 0.0508(9) Uani d . 1 1 . .
    C C16 0.1643(5) 0.7379(4) 0.46870(15) 0.0553(9) Uani d . 1 1 . .
    H H16 0.1848 0.7557 0.5057 0.066 Uiso calc R 1 1 . .
    C C15 0.1807(5) 0.4458(4) 0.38678(13) 0.0525(9) Uani d . 1 1 . .
    C C14 0.3024(6) 0.2844(3) 0.31344(13) 0.0572(10) Uani d . 1 1 . .
    O O1 0.0328(4) 0.4141(3) 0.30306(11) 0.0967(10) Uani d . 1 1 . .
    C C13 0.1000(5) 0.6856(4) 0.35921(15) 0.0594(10) Uani d . 1 1 . .
    H H13 0.0775 0.6684 0.3223 0.071 Uiso calc R 1 1 . .
    C C12 0.1184(5) 0.8354(4) 0.43411(17) 0.0633(11) Uani d . 1 1 . .
    H H12 0.1092 0.9213 0.4475 0.076 Uiso calc R 1 1 . .
    C C11 0.3777(5) 0.3285(4) 0.60562(14) 0.0621(10) Uani d . 1 1 . .
    H H11 0.3820 0.3988 0.6302 0.075 Uiso calc R 1 1 . .
    C C10 0.4852(6) 0.2881(4) 0.33161(15) 0.0648(11) Uani d . 1 1 . .
    H H10 0.5208 0.3493 0.3582 0.078 Uiso calc R 1 1 . .
    C C9 0.0840(5) 0.8116(4) 0.37831(17) 0.0617(10) Uani d . 1 1 . .
    C C8 0.1615(5) 0.3819(4) 0.33307(15) 0.0611(10) Uani d . 1 1 . .
    C C7 0.4220(5) 0.2029(5) 0.62324(17) 0.0725(12) Uani d . 1 1 . .
    H H7 0.4577 0.1894 0.6596 0.087 Uiso calc R 1 1 . .
    C C6 0.2519(7) 0.1918(4) 0.27499(15) 0.0780(13) Uani d . 1 1 . .
    H H6 0.1291 0.1897 0.2619 0.094 Uiso calc R 1 1 . .
    C C5 0.3799(9) 0.1024(5) 0.25553(18) 0.0969(17) Uani d . 1 1 . .
    H H5 0.3424 0.0377 0.2307 0.116 Uiso calc R 1 1 . .
    C C4 0.4142(5) 0.0979(4) 0.58804(17) 0.0733(12) Uani d . 1 1 . .
    H H4 0.4453 0.0137 0.6003 0.088 Uiso calc R 1 1 . .
    C C3 0.6168(7) 0.2010(4) 0.31047(18) 0.0839(13) Uani d . 1 1 . .
    H H3 0.7413 0.2054 0.3219 0.101 Uiso calc R 1 1 . .
    C C2 0.5615(9) 0.1081(5) 0.2725(2) 0.0987(17) Uani d . 1 1 . .
    H H2 0.6488 0.0491 0.2583 0.118 Uiso calc R 1 1 . .
    C C1 0.0376(6) 0.9245(4) 0.34044(18) 0.0885(14) Uani d . 1 1 . .
    H H1A 0.0216 0.8917 0.3037 0.133 Uiso calc R 1 1 . .
    H H1B 0.1379 0.9877 0.3412 0.133 Uiso calc R 1 1 . .
    H H1C -0.0765 0.9660 0.3523 0.133 Uiso calc R 1 1 . .
loop_
    _atom_site_aniso_label
    _atom_site_aniso_U_11
    _atom_site_aniso_U_22
    _atom_site_aniso_U_33
    _atom_site_aniso_U_12
    _atom_site_aniso_U_13
    _atom_site_aniso_U_23
    N 0.0436(17) 0.0484(18) 0.0514(18) -0.0055(14) 0.0046(13) -0.0026(15)
    C24 0.0354(18) 0.048(2) 0.050(2) 0.0007(16) 0.0012(16) -0.0009(18)
    O3 0.083(2) 0.0695(18) 0.0574(16) -0.0013(15) -0.0041(13) -0.0141(14)
    O2 0.123(3) 0.0532(17) 0.0652(17) -0.0080(16) -0.0049(16) -0.0040(14)
    C23 0.0345(19) 0.055(2) 0.058(2) 0.0068(17) 0.0040(15) 0.0040(19)
    C22 0.037(2) 0.059(2) 0.051(2) 0.0021(17) 0.0061(16) 0.0020(19)
    C21 0.040(2) 0.049(2) 0.052(2) -0.0050(17) 0.0013(16) -0.0032(18)
    C20 0.039(2) 0.058(2) 0.050(2) -0.0035(17) 0.0000(16) 0.0002(19)
    C19 0.056(2) 0.061(3) 0.072(3) 0.010(2) 0.004(2) 0.003(2)
    C18 0.058(2) 0.058(2) 0.055(2) -0.008(2) 0.0059(18) -0.003(2)
    C17 0.041(2) 0.056(2) 0.055(2) -0.0032(17) 0.0051(17) -0.005(2)
    C16 0.050(2) 0.055(2) 0.060(2) -0.0076(18) 0.0073(18) -0.007(2)
    C15 0.052(2) 0.059(2) 0.046(2) -0.0061(18) -0.0012(16) -0.0006(19)
    C14 0.079(3) 0.053(2) 0.040(2) -0.011(2) 0.0035(19) 0.0030(18)
    O1 0.099(2) 0.114(3) 0.077(2) 0.009(2) -0.0381(18) -0.0112(18)
    C13 0.054(2) 0.067(3) 0.057(2) -0.001(2) -0.0025(18) 0.009(2)
    C12 0.062(3) 0.050(2) 0.077(3) -0.011(2) 0.004(2) 0.004(2)
    C11 0.054(2) 0.081(3) 0.051(2) -0.002(2) 0.0008(18) 0.006(2)
    C10 0.082(3) 0.055(2) 0.057(2) -0.001(2) 0.004(2) -0.001(2)
    C9 0.050(2) 0.059(3) 0.076(3) -0.002(2) 0.0022(19) 0.011(2)
    C8 0.068(3) 0.065(3) 0.049(2) -0.011(2) -0.012(2) 0.003(2)
    C7 0.058(3) 0.098(3) 0.062(3) 0.007(2) 0.002(2) 0.020(3)
    C6 0.119(4) 0.069(3) 0.046(2) -0.012(3) -0.001(2) -0.004(2)
    C5 0.166(6) 0.070(3) 0.056(3) -0.010(4) 0.017(3) -0.015(2)
    C4 0.072(3) 0.076(3) 0.072(3) 0.018(2) 0.008(2) 0.020(3)
    C3 0.089(3) 0.079(3) 0.084(3) 0.012(3) 0.025(3) 0.009(3)
    C2 0.143(5) 0.075(3) 0.079(4) 0.014(4) 0.046(3) -0.002(3)
    C1 0.091(3) 0.072(3) 0.102(3) 0.000(3) -0.003(3) 0.030(3)
_geom_special_details
;
All e.s.d.'s (except the e.s.d. in the dihedral angle between two l.s. planes)
are estimated using the full covariance matrix. The cell e.s.d.'s are taken
into account individually in the estimation of e.s.d.'s in distances, angles
and torsion angles; correlations between e.s.d.'s in cell parameters are only
used when they are defined by crystal symmetry. An approximate (isotropic)
treatment of cell e.s.d.'s is used for estimating e.s.d.'s involving l.s.
planes.
;
loop_
    _geom_bond_atom_site_label_1
    _geom_bond_atom_site_label_2
    _geom_bond_site_symmetry_2
    _geom_bond_distance
    _geom_bond_publ_flag
    N C16 . 1.369(4) yes
    N C24 . 1.379(4) yes
    N C20 . 1.391(4) yes
    C24 C21 . 1.380(4) ?
    C24 C17 . 1.430(5) ?
    O3 C17 . 1.230(4) ?
    O2 C18 . 1.215(4) ?
    C23 C19 . 1.382(5) ?
    C23 C22 . 1.400(4) ?
    C23 C18 . 1.492(5) ?
    C22 C11 . 1.389(5) ?
    C22 C17 . 1.474(5) ?
    C21 C15 . 1.399(4) ?
    C21 C18 . 1.462(5) ?
    C20 C13 . 1.400(4) ?
    C20 C15 . 1.404(5) ?
    C19 C4 . 1.377(5) ?
    C19 H19 . 0.9300 ?
    C16 C12 . 1.338(5) ?
    C16 H16 . 0.9300 ?
    C15 C8 . 1.465(5) ?
    C14 C6 . 1.372(5) ?
    C14 C10 . 1.375(5) ?
    C14 C8 . 1.488(5) ?
    O1 C8 . 1.215(4) ?
    C13 C9 . 1.363(5) ?
    C13 H13 . 0.9300 ?
    C12 C9 . 1.401(5) ?
    C12 H12 . 0.9300 ?
    C11 C7 . 1.378(5) ?
    C11 H11 . 0.9300 ?
    C10 C3 . 1.388(5) ?
    C10 H10 . 0.9300 ?
    C9 C1 . 1.505(5) ?
    C7 C4 . 1.366(5) ?
    C7 H7 . 0.9300 ?
    C6 C5 . 1.372(6) ?
    C6 H6 . 0.9300 ?
    C5 C2 . 1.358(6) ?
    C5 H5 . 0.9300 ?
    C4 H4 . 0.9300 ?
    C3 C2 . 1.376(6) ?
    C3 H3 . 0.9300 ?
    C2 H2 . 0.9300 ?
    C1 H1A . 0.9600 ?
    C1 H1B . 0.9600 ?
    C1 H1C . 0.9600 ?
loop_
    _geom_angle_atom_site_label_1
    _geom_angle_atom_site_label_2
    _geom_angle_atom_site_label_3
    _geom_angle_site_symmetry_1
    _geom_angle_site_symmetry_3
    _geom_angle
    _geom_angle_publ_flag
    C16 N C24 . . 130.0(3) yes
    C16 N C20 . . 121.5(3) yes
    C24 N C20 . . 108.5(3) yes
    N C24 C21 . . 107.7(3) ?
    N C24 C17 . . 126.5(3) ?
    C21 C24 C17 . . 125.7(3) ?
    C19 C23 C22 . . 119.3(3) ?
    C19 C23 C18 . . 119.2(3) ?
    C22 C23 C18 . . 121.4(3) ?
    C11 C22 C23 . . 119.2(3) ?
    C11 C22 C17 . . 119.4(3) ?
    C23 C22 C17 . . 121.4(3) ?
    C24 C21 C15 . . 109.4(3) ?
    C24 C21 C18 . . 119.8(3) ?
    C15 C21 C18 . . 130.5(3) ?
    N C20 C13 . . 117.6(3) ?
    N C20 C15 . . 108.3(3) ?
    C13 C20 C15 . . 134.2(3) ?
    C23 C19 C4 . . 120.9(4) ?
    C23 C19 H19 . . 119.5 ?
    C4 C19 H19 . . 119.5 ?
    O2 C18 C21 . . 123.4(3) ?
    O2 C18 C23 . . 120.6(3) ?
    C21 C18 C23 . . 116.0(3) ?
    O3 C17 C24 . . 123.1(3) ?
    O3 C17 C22 . . 121.8(3) ?
    C24 C17 C22 . . 115.1(3) ?
    C12 C16 N . . 119.6(3) ?
    C12 C16 H16 . . 120.2 ?
    N C16 H16 . . 120.2 ?
    C21 C15 C20 . . 106.1(3) ?
    C21 C15 C8 . . 131.6(3) ?
    C20 C15 C8 . . 122.3(3) ?
    C6 C14 C10 . . 119.0(4) ?
    C6 C14 C8 . . 119.8(4) ?
    C10 C14 C8 . . 121.2(3) ?
    C9 C13 C20 . . 121.1(4) ?
    C9 C13 H13 . . 119.4 ?
    C20 C13 H13 . . 119.4 ?
    C16 C12 C9 . . 121.7(4) ?
    C16 C12 H12 . . 119.2 ?
    C9 C12 H12 . . 119.2 ?
    C7 C11 C22 . . 120.1(4) ?
    C7 C11 H11 . . 120.0 ?
    C22 C11 H11 . . 120.0 ?
    C14 C10 C3 . . 120.3(4) ?
    C14 C10 H10 . . 119.9 ?
    C3 C10 H10 . . 119.9 ?
    C13 C9 C12 . . 118.5(4) ?
    C13 C9 C1 . . 121.3(4) ?
    C12 C9 C1 . . 120.1(4) ?
    O1 C8 C15 . . 119.1(4) ?
    O1 C8 C14 . . 119.6(3) ?
    C15 C8 C14 . . 121.3(3) ?
    C4 C7 C11 . . 120.9(4) ?
    C4 C7 H7 . . 119.6 ?
    C11 C7 H7 . . 119.5 ?
    C14 C6 C5 . . 120.9(5) ?
    C14 C6 H6 . . 119.5 ?
    C5 C6 H6 . . 119.5 ?
    C2 C5 C6 . . 120.1(5) ?
    C2 C5 H5 . . 120.0 ?
    C6 C5 H5 . . 120.0 ?
    C7 C4 C19 . . 119.6(4) ?
    C7 C4 H4 . . 120.2 ?
    C19 C4 H4 . . 120.2 ?
    C2 C3 C10 . . 119.5(5) ?
    C2 C3 H3 . . 120.3 ?
    C10 C3 H3 . . 120.3 ?
    C5 C2 C3 . . 120.2(5) ?
    C5 C2 H2 . . 119.9 ?
    C3 C2 H2 . . 119.9 ?
    C9 C1 H1A . . 109.5 ?
    C9 C1 H1B . . 109.5 ?
    H1A C1 H1B . . 109.5 ?
    C9 C1 H1C . . 109.5 ?
    H1A C1 H1C . . 109.5 ?
    H1B C1 H1C . . 109.5 ?
loop_
    _geom_torsion_atom_site_label_1
    _geom_torsion_atom_site_label_2
    _geom_torsion_atom_site_label_3
    _geom_torsion_atom_site_label_4
    _geom_torsion_site_symmetry_1
    _geom_torsion_site_symmetry_2
    _geom_torsion_site_symmetry_3
    _geom_torsion_site_symmetry_4
    _geom_torsion
    _geom_torsion_publ_flag
    C16 N C24 C21 . . . . -178.7(3) ?
    C20 N C24 C21 . . . . -0.2(3) ?
    C16 N C24 C17 . . . . 0.7(5) ?
    C20 N C24 C17 . . . . 179.2(3) ?
    C19 C23 C22 C11 . . . . 0.7(5) ?
    C18 C23 C22 C11 . . . . 178.3(3) ?
    C19 C23 C22 C17 . . . . -177.9(3) ?
    C18 C23 C22 C17 . . . . -0.2(5) ?
    N C24 C21 C15 . . . . 0.2(4) ?
    C17 C24 C21 C15 . . . . -179.2(3) ?
    N C24 C21 C18 . . . . -173.5(3) ?
    C17 C24 C21 C18 . . . . 7.1(5) ?
    C16 N C20 C13 . . . . -0.2(4) ?
    C24 N C20 C13 . . . . -178.9(3) ?
    C16 N C20 C15 . . . . 178.8(3) ?
    C24 N C20 C15 . . . . 0.1(3) ?
    C22 C23 C19 C4 . . . . -2.1(5) ?
    C18 C23 C19 C4 . . . . -179.7(3) ?
    C24 C21 C18 O2 . . . . 168.7(3) ?
    C15 C21 C18 O2 . . . . -3.5(6) ?
    C24 C21 C18 C23 . . . . -9.5(5) ?
    C15 C21 C18 C23 . . . . 178.3(3) ?
    C19 C23 C18 O2 . . . . 5.7(5) ?
    C22 C23 C18 O2 . . . . -171.9(3) ?
    C19 C23 C18 C21 . . . . -176.0(3) ?
    C22 C23 C18 C21 . . . . 6.4(4) ?
    N C24 C17 O3 . . . . -0.8(5) ?
    C21 C24 C17 O3 . . . . 178.5(3) ?
    N C24 C17 C22 . . . . -179.9(3) ?
    C21 C24 C17 C22 . . . . -0.7(5) ?
    C11 C22 C17 O3 . . . . -0.5(5) ?
    C23 C22 C17 O3 . . . . 178.1(3) ?
    C11 C22 C17 C24 . . . . 178.6(3) ?
    C23 C22 C17 C24 . . . . -2.8(4) ?
    C24 N C16 C12 . . . . 177.9(3) ?
    C20 N C16 C12 . . . . -0.5(5) ?
    C24 C21 C15 C20 . . . . -0.1(4) ?
    C18 C21 C15 C20 . . . . 172.7(3) ?
    C24 C21 C15 C8 . . . . 179.2(3) ?
    C18 C21 C15 C8 . . . . -8.0(6) ?
    N C20 C15 C21 . . . . 0.0(4) ?
    C13 C20 C15 C21 . . . . 178.8(4) ?
    N C20 C15 C8 . . . . -179.4(3) ?
    C13 C20 C15 C8 . . . . -0.6(6) ?
    N C20 C13 C9 . . . . 0.4(5) ?
    C15 C20 C13 C9 . . . . -178.3(4) ?
    N C16 C12 C9 . . . . 0.9(5) ?
    C23 C22 C11 C7 . . . . 0.7(5) ?
    C17 C22 C11 C7 . . . . 179.3(3) ?
    C6 C14 C10 C3 . . . . 1.2(5) ?
    C8 C14 C10 C3 . . . . -176.3(3) ?
    C20 C13 C9 C12 . . . . 0.0(5) ?
    C20 C13 C9 C1 . . . . 177.8(3) ?
    C16 C12 C9 C13 . . . . -0.7(5) ?
    C16 C12 C9 C1 . . . . -178.5(4) ?
    C21 C15 C8 O1 . . . . 140.5(4) ?
    C20 C15 C8 O1 . . . . -40.3(5) ?
    C21 C15 C8 C14 . . . . -43.1(6) ?
    C20 C15 C8 C14 . . . . 136.1(4) ?
    C6 C14 C8 O1 . . . . -27.8(5) ?
    C10 C14 C8 O1 . . . . 149.7(4) ?
    C6 C14 C8 C15 . . . . 155.8(3) ?
    C10 C14 C8 C15 . . . . -26.7(5) ?
    C22 C11 C7 C4 . . . . -0.8(6) ?
    C10 C14 C6 C5 . . . . 1.3(5) ?
    C8 C14 C6 C5 . . . . 178.8(4) ?
    C14 C6 C5 C2 . . . . -2.9(7) ?
    C11 C7 C4 C19 . . . . -0.5(6) ?
    C23 C19 C4 C7 . . . . 1.9(6) ?
    C14 C10 C3 C2 . . . . -2.1(6) ?
    C6 C5 C2 C3 . . . . 2.0(7) ?
    C10 C3 C2 C5 . . . . 0.5(7) ?
loop_
    _geom_hbond_atom_site_label_D
    _geom_hbond_atom_site_label_H
    _geom_hbond_atom_site_label_A
    _geom_hbond_site_symmetry_A
    _geom_hbond_distance_DH
    _geom_hbond_distance_HA
    _geom_hbond_distance_DA
    _geom_hbond_angle_DHA
    _geom_hbond_publ_flag
    C10 H10 O3 3_666 0.93 2.45 3.305(5) 152 yes
    C16 H16 O3 . 0.93 2.40 2.960(5) 119 ?
data_global
_journal_date_recd_electronic     2011-05-09
_journal_date_accepted     2011-05-24
_journal_name_full     'Acta Crystallographica, Section E'
_journal_year     2011
_journal_volume     67
_journal_issue      6
_journal_page_first     o1550
_journal_page_last     o1550
_journal_paper_category     QO
_journal_coeditor_code     DS2112
_publ_contact_author_name     'Yun Liu'
_publ_contact_author_address
;
School of Chemistry and Chemical Engineering, Xuzhou Normal University, Xuzhou,
Jiangsu 221116, People's Republic of China
;
_publ_contact_author_email     'liu__yun3@sina.com.cn'
_publ_contact_author_fax     '86 516 83500065'
_publ_contact_author_phone     '86 516 83516888'
_publ_section_title
;
12-Benzoyl-2-methylnaphtho[2,3-<i>b</i>]indolizine-6,11-dione
;
loop_
    _publ_author_name
    _publ_author_footnote
    _publ_author_address
    'Liu, Yun' .
;
School of Chemistry and Chemical Engineering, Xuzhou Normal University, Xuzhou,
Jiangsu 221116, People's Republic of China
;
    'Wang, Su-Hui' .
;
School of Chemistry and Chemical Engineering, Xuzhou Normal University, Xuzhou,
Jiangsu 221116, People's Republic of China
;
    'Shen, Shu-Ren' .
;
School of Chemistry and Chemical Engineering, Xuzhou Normal University, Xuzhou,
Jiangsu 221116, People's Republic of China
;
    'Yang, Zong-Hui' .
;
School of Chemistry and Chemical Engineering, Xuzhou Normal University, Xuzhou,
Jiangsu 221116, People's Republic of China
;
