# Supplementary material for: 12-Benzoyl-2-methyl­naphtho­[2,3-b]indolizine-6,11-dione
Source: Acta Crystallogr Sect E Struct Rep Online. 2011 May 28;67(Pt 6):o1550. doi: 10.1107/S1600536811019623 (PMC3120298; doi:10.1107/S1600536811019623)
Supplement: Supplementary file 2 [file e-67-o1550-Isup2.hkl]

# 
# h,k,l, Fc-squared, Fo-squared, sigma(Fo-squared) and status flag 
# 
data_I
_shelx_title ' X in P2(1)/c' 
_shelx_refln_list_code          4 
_shelx_F_calc_maximum      329.28 
_exptl_crystal_F_000       760.00 
_reflns_d_resolution_high  0.8410 
 
loop_ 
 _symmetry_equiv_pos_as_xyz 
 'x, y, z' 
 '-x, y+1/2, -z+1/2' 
 '-x, -y, -z' 
 'x, -y-1/2, z-1/2' 
 
_cell_length_a     7.1260 
_cell_length_b    10.1250 
_cell_length_c    24.3520 
_cell_angle_alpha  90.000 
_cell_angle_beta   90.220 
_cell_angle_gamma  90.000 
 
_shelx_F_squared_multiplier     1.000 
 
loop_ 
 _refln_index_h 
 _refln_index_k 
 _refln_index_l 
 _refln_F_squared_calc 
 _refln_F_squared_meas 
 _refln_F_squared_sigma 
 _refln_observed_status 
   1   0   0      121.73      108.47      4.10 o 
   2   0   0    10661.11    10205.57    202.74 o 
   3   0   0        0.17       18.19      4.44 o 
   4   0   0       54.66       52.68      7.10 o 
   5   0   0        9.55        0.00      7.10 o 
   6   0   0        0.01        0.00      9.54 o 
   7   0   0        6.84       17.63     10.43 o 
   8   0   0        0.73        7.87     11.65 o 
   1   1   0     7971.20     7202.23    131.53 o 
   2   1   0    14828.54    14534.89    248.54 o 
   3   1   0     1946.11     2082.81     28.06 o 
   4   1   0       38.97       52.68      9.32 o 
   5   1   0      116.58      110.13     11.65 o 
   6   1   0       19.39       29.83      9.32 o 
   7   1   0       11.15        0.00     12.20 o 
   8   1   0        2.26        0.00     12.87 o 
   0   2   0     4543.38     3987.96     25.18 o 
   1   2   0     1723.09     1742.00     18.85 o 
   2   2   0        0.10        0.55      4.33 o 
   3   2   0        0.22        1.89      4.99 o 
   4   2   0      347.37      322.18     15.08 o 
   5   2   0      265.92      251.31     15.31 o 
   6   2   0        0.73        0.00     10.76 o 
   7   2   0        0.43        0.00     11.53 o 
   8   2   0        5.15        0.00     13.86 o 
   1   3   0       26.40       20.63      4.88 o 
   2   3   0      110.62      117.12      7.76 o 
   3   3   0      754.99      765.25     19.30 o 
   4   3   0      124.24      140.19     10.98 o 
   5   3   0       77.07       71.76     10.20 o 
   6   3   0      230.34      219.26     17.74 o 
   7   3   0       19.41        6.88     12.09 o 
   8   3   0       11.88       28.17     14.97 o 
   0   4   0     2192.51     1870.76     25.06 o 
   1   4   0       91.24      107.47      8.32 o 
   2   4   0      333.69      357.01     13.20 o 
   3   4   0        7.42       18.41      6.10 o 
   4   4   0      385.60      410.13     17.52 o 
   5   4   0      203.03      211.94     15.53 o 
   6   4   0       16.65        7.76     11.53 o 
   7   4   0       11.64       28.84     10.54 o 
   1   5   0       61.60       65.21      7.65 o 
   2   5   0       84.52       83.96      8.76 o 
   3   5   0       45.46       58.34      8.43 o 
   4   5   0       32.88       28.28      9.54 o 
   5   5   0       41.89       37.38     11.42 o 
   6   5   0       35.22       46.03     12.42 o 
   7   5   0        1.11        4.33     10.54 o 
   0   6   0      504.59      526.14     17.63 o 
   1   6   0        2.97       13.97      6.54 o 
   2   6   0        3.12        5.66      6.65 o 
   3   6   0        0.13       11.42      5.99 o 
   4   6   0        7.07       21.18      7.32 o 
   5   6   0       49.51       57.78     12.42 o 
   6   6   0      138.86      150.39     17.19 o 
   7   6   0       27.73        4.66     16.86 o 
   1   7   0        6.53        3.11      8.10 o 
   2   7   0       19.83       20.30      9.09 o 
   3   7   0      198.38      225.03     15.31 o 
   4   7   0      194.53      207.28     18.08 o 
   5   7   0        2.90        4.66     10.87 o 
   6   7   0        1.74        0.00     15.42 o 
   0   8   0        0.10       14.75      9.32 o 
   1   8   0       90.01       86.62     12.31 o 
   2   8   0      210.96      228.36     16.97 o 
   3   8   0        0.39       23.84      9.87 o 
   4   8   0       18.68       26.40     12.42 o 
   5   8   0        8.44        8.21     13.64 o 
   6   8   0       17.59       40.70     14.42 o 
   1   9   0      144.22      126.54     16.41 o 
   2   9   0        0.31        7.76     10.54 o 
   3   9   0        2.56       12.09     11.87 o 
   4   9   0       91.49      100.81     18.96 o 
   5   9   0        3.01        0.00     14.42 o 
   0  10   0      183.72      180.44     17.74 o 
   1  10   0       13.67       13.31     13.20 o 
   2  10   0        3.33        0.00     13.42 o 
   3  10   0       11.20        0.00     15.42 o 
   4  10   0        9.00       18.19     11.65 o 
   1  11   0        6.20       19.41     12.64 o 
   2  11   0        3.53       17.86     12.09 o 
   3  11   0        0.79       19.96     13.53 o 
   0  12   0       32.43       38.60     16.75 o 
  -8   1   1        4.24       16.86     13.64 o 
  -7   1   1        3.07        0.00     11.87 o 
  -6   1   1       11.81       29.94     10.09 o 
  -5   1   1       20.44       23.40      8.54 o 
  -4   1   1     2098.01     2235.98     34.27 o 
  -3   1   1     1337.33     1426.92     23.51 o 
  -2   1   1    12117.07    11965.31    226.36 o 
  -1   1   1       18.98       35.60      3.66 o 
   0   1   1     8023.44     6206.26    452.27 o 
   1   1   1     2194.56     2049.10     17.19 o 
   2   1   1     3560.52     3733.09     30.61 o 
   3   1   1       12.08       28.84      5.43 o 
   4   1   1        0.50        6.21      6.21 o 
   5   1   1        6.23        0.67      7.87 o 
   6   1   1       49.99       55.23     10.98 o 
   7   1   1       28.53       11.20     11.87 o 
   8   1   1        1.96        0.00     13.20 o 
  -8   2   1       43.90       21.74     14.86 o 
  -7   2   1        0.13        7.65     10.54 o 
  -6   2   1        3.34       15.75     10.09 o 
  -5   2   1        1.61        8.32      7.21 o 
  -4   2   1     1147.64     1168.06     26.28 o 
  -3   2   1      107.22       89.50      7.65 o 
  -2   2   1     1734.04     1842.48     23.29 o 
  -1   2   1     1364.87     1314.57     16.52 o 
   0   2   1      133.20      129.94      5.49 o 
   1   2   1     5208.39     4995.09     31.61 o 
   2   2   1      302.85      338.04     10.43 o 
   3   2   1       71.71       77.19      7.65 o 
   4   2   1        0.08       12.64      5.77 o 
   5   2   1        9.38       15.31      7.99 o 
   6   2   1        4.34        7.87      9.76 o 
   7   2   1        4.59        6.65     10.54 o 
   8   2   1       10.54        0.00     14.75 o 
  -8   3   1       21.52       17.63     13.31 o 
  -7   3   1        9.53       15.75     10.65 o 
  -6   3   1      293.98      319.63     19.96 o 
  -5   3   1        2.82        0.67      8.54 o 
  -4   3   1       15.46       10.31      6.88 o 
  -3   3   1       76.68       73.42      7.99 o 
  -2   3   1     1036.64     1067.25     19.74 o 
  -1   3   1       10.39        1.55      4.33 o 
   0   3   1     1376.95     1233.18     12.66 o 
   1   3   1       82.95       91.39      6.54 o 
   2   3   1      117.63      109.35      7.65 o 
   3   3   1      264.44      281.37     12.53 o 
   4   3   1      253.93      254.31     14.31 o 
   5   3   1        0.68        2.66      8.21 o 
   6   3   1       87.09       78.63     13.20 o 
   7   3   1        1.24        0.00     12.98 o 
   8   3   1        0.04        1.22     12.20 o 
  -7   4   1        2.14        3.11     12.75 o 
  -6   4   1        5.92       10.43     10.20 o 
  -5   4   1      394.34      425.44     20.07 o 
  -4   4   1       37.70       40.37      8.54 o 
  -3   4   1       17.87       26.84      5.99 o 
  -2   4   1       28.63       16.86      7.54 o 
  -1   4   1      473.27      533.68     14.31 o 
   0   4   1     1220.64     1124.31     18.58 o 
   1   4   1     2061.24     1916.57     26.40 o 
   2   4   1     1015.83     1083.00     21.74 o 
   3   4   1      697.55      734.86     20.30 o 
   4   4   1      193.78      216.71     13.53 o 
   5   4   1        0.93        5.77      9.54 o 
   6   4   1       35.23       14.75     12.09 o 
   7   4   1       17.91       10.31     11.76 o 
  -7   5   1        2.94        0.00     12.31 o 
  -6   5   1        1.94       16.64      9.87 o 
  -5   5   1       20.47       13.31      9.76 o 
  -4   5   1       34.68       41.48      8.65 o 
  -3   5   1      154.80      165.36     12.31 o 
  -2   5   1     1303.22     1355.94     26.62 o 
  -1   5   1      150.95      144.62     10.31 o 
   0   5   1      216.39      203.78      8.60 o 
   1   5   1      939.14      970.54     21.63 o 
   2   5   1      163.84      199.96     12.20 o 
   3   5   1      380.23      374.42     16.97 o 
   4   5   1      103.05      131.42     12.31 o 
   5   5   1        0.96        0.00      9.54 o 
   6   5   1       34.09       29.50     13.42 o 
   7   5   1        9.08        0.00     12.64 o 
  -7   6   1        0.43       20.74     13.20 o 
  -6   6   1       22.20       27.73     13.86 o 
  -5   6   1       22.79       18.74     10.98 o 
  -4   6   1        2.22        1.44      9.21 o 
  -3   6   1        0.33        0.00      7.65 o 
  -2   6   1       44.49       38.82      8.43 o 
  -1   6   1        4.63       12.42      6.32 o 
   0   6   1      121.28      109.08      7.09 o 
   1   6   1      425.76      456.93     17.41 o 
   2   6   1       79.83      103.59      9.98 o 
   3   6   1        3.18       14.64      7.32 o 
   4   6   1       30.81       35.16     10.31 o 
   5   6   1        7.00        5.99     11.20 o 
   6   6   1        0.47       13.86     12.42 o 
   7   6   1        0.04        8.10     12.64 o 
  -6   7   1       20.21       41.81     13.75 o 
  -5   7   1        2.42        5.66     11.20 o 
  -4   7   1        0.15        0.78      9.87 o 
  -3   7   1      180.08      185.55     15.08 o 
  -2   7   1        3.76        0.00      8.98 o 
  -1   7   1       27.19       20.30      8.65 o 
   0   7   1       28.73       20.43      6.16 o 
   1   7   1      265.16      241.11     14.75 o 
   2   7   1       65.92       70.20     10.76 o 
   3   7   1       45.39       47.14     11.20 o 
   4   7   1        1.68        0.00     10.98 o 
   5   7   1       13.13        0.00     13.64 o 
   6   7   1        0.14        5.32     13.64 o 
  -6   8   1        6.59        0.00     14.42 o 
  -5   8   1       30.13       54.45     13.09 o 
  -4   8   1       43.33       66.65     15.42 o 
  -3   8   1        1.41        4.88     10.09 o 
  -2   8   1        0.58        0.00     10.54 o 
  -1   8   1      140.34      147.62     14.09 o 
   0   8   1      117.01      130.46     10.87 o 
   1   8   1      101.66      114.68     12.87 o 
   2   8   1        5.37        0.00     11.31 o 
   3   8   1      144.87      173.68     17.86 o 
   4   8   1       54.99       65.77     14.31 o 
   5   8   1      117.85       97.49     19.08 o 
   6   8   1       20.13        0.00     14.53 o 
  -5   9   1        0.07        0.00     13.75 o 
  -4   9   1       87.92       94.82     15.64 o 
  -3   9   1      121.59       83.84     17.97 o 
  -2   9   1       79.82       74.64     14.97 o 
  -1   9   1        1.40       14.09      9.65 o 
   0   9   1      202.92      203.83     12.35 o 
   1   9   1      449.19      435.75     22.29 o 
   2   9   1      180.67      178.67     18.96 o 
   3   9   1      116.02      118.23     15.86 o 
   4   9   1       61.51       49.91     16.64 o 
   5   9   1        5.77        0.00     14.64 o 
  -4  10   1        0.71        0.00     14.42 o 
  -3  10   1       99.48       92.38     17.19 o 
  -2  10   1       19.77       18.74     13.31 o 
  -1  10   1        0.04       12.31     10.98 o 
   0  10   1       12.91        7.46      9.28 o 
   1  10   1       48.97       51.24     15.97 o 
   2  10   1        3.13        0.00     13.31 o 
   3  10   1       27.80       30.50     14.53 o 
   4  10   1        1.61        0.00     14.97 o 
  -3  11   1        0.00        1.22     12.31 o 
  -2  11   1       13.03       20.07     12.87 o 
  -1  11   1       10.51        7.54     12.98 o 
   0  11   1        0.00        4.06     12.26 o 
   1  11   1       14.75       20.52     14.53 o 
   2  11   1        3.40        0.00     10.87 o 
   3  11   1        7.87       14.09     12.87 o 
   0  12   1       13.50       34.51     11.08 o 
  -8   0   2        1.80        1.11     12.98 o 
  -7   0   2       17.04        0.00     11.20 o 
  -6   0   2       10.77        0.00      9.87 o 
  -5   0   2       13.65       14.75      6.88 o 
  -4   0   2      109.37      102.48      9.32 o 
  -3   0   2       23.57       30.17      6.32 o 
  -2   0   2   108424.45    97368.56    633.83 o 
  -1   0   2     6046.57     5908.18    115.56 o 
   0   0   2     8549.29     7037.88     63.48 o 
   1   0   2     9379.06     8498.39    138.63 o 
   2   0   2     3125.29     3198.75     27.95 o 
   3   0   2      782.90      740.96     16.86 o 
   4   0   2        5.32        2.44      6.65 o 
   5   0   2        1.46        0.00      7.21 o 
   6   0   2        1.84        0.78      9.87 o 
   7   0   2       17.40       36.38     10.31 o 
   8   0   2        5.73        0.00     13.31 o 
  -8   1   2        7.25        0.00     11.42 o 
  -7   1   2       15.15       15.08     11.87 o 
  -6   1   2       53.66       43.92     12.98 o 
  -5   1   2       43.87       47.14      9.43 o 
  -4   1   2     4255.97     4561.12     47.91 o 
  -3   1   2       21.16       24.95      5.66 o 
  -2   1   2    14684.83    14671.86    253.09 o 
  -1   1   2      564.88      534.34      9.76 o 
   0   1   2      880.44      643.41     50.63 o 
   1   1   2     1583.28     1513.64     15.42 o 
   2   1   2      397.35      414.23     10.76 o 
   3   1   2        0.13        4.33      4.88 o 
   4   1   2     1119.67     1261.22     26.28 o 
   5   1   2        9.26        6.88      6.77 o 
   6   1   2        0.91        4.66      9.09 o 
   7   1   2        7.10        0.00     12.31 o 
   8   1   2       57.81       57.45     15.97 o 
  -8   2   2        4.68       14.86     12.31 o 
  -7   2   2       53.05       62.22     12.64 o 
  -6   2   2      484.03      445.95     22.07 o 
  -5   2   2       90.25       89.17     10.20 o 
  -4   2   2     1250.73     1328.76     27.73 o 
  -3   2   2      342.28      323.85     12.42 o 
  -2   2   2       64.07       70.87      6.43 o 
  -1   2   2       98.54      118.56      6.10 o 
   0   2   2      124.37      129.43     10.43 o 
   1   2   2     1917.77     1791.80     19.52 o 
   2   2   2     1138.62     1116.71     18.41 o 
   3   2   2       94.59       99.15      7.65 o 
   4   2   2       18.13       20.30      7.10 o 
   5   2   2       78.97       88.39     10.98 o 
   6   2   2        3.02        7.87      9.43 o 
   7   2   2        9.39       19.19     10.87 o 
   8   2   2       32.29        1.11     15.64 o 
  -8   3   2       14.86       36.49     13.86 o 
  -7   3   2       10.90       20.74     11.53 o 
  -6   3   2        4.52       11.53     10.31 o 
  -5   3   2        6.19       14.86      8.76 o 
  -4   3   2       41.91       50.79      8.98 o 
  -3   3   2        1.70        7.43      5.21 o 
  -2   3   2      248.80      237.01     10.09 o 
  -1   3   2      124.76      123.11      7.21 o 
   0   3   2       22.64       24.66      3.33 o 
   1   3   2     1108.16     1013.13     17.30 o 
   2   3   2       29.62       27.50      5.77 o 
   3   3   2      127.21      132.98      9.21 o 
   4   3   2      315.30      312.31     15.19 o 
   5   3   2        0.34        0.00      8.54 o 
   6   3   2       49.29       25.51     12.64 o 
   7   3   2        0.31       23.73      9.98 o 
   8   3   2        0.04       23.51     11.65 o 
  -7   4   2       36.40       43.36     13.42 o 
  -6   4   2        7.08        0.00     11.42 o 
  -5   4   2        3.36        0.00      8.32 o 
  -4   4   2       20.64       28.06      7.76 o 
  -3   4   2        0.28        0.00      5.77 o 
  -2   4   2     1264.85     1311.68     24.07 o 
  -1   4   2      231.82      277.71     11.65 o 
   0   4   2      278.93      274.24     10.65 o 
   1   4   2        0.26        0.00      5.55 o 
   2   4   2     1224.10     1315.68     24.29 o 
   3   4   2        9.06       20.07      6.99 o 
   4   4   2      290.90      322.63     15.97 o 
   5   4   2        3.08       14.42      9.32 o 
   6   4   2        8.70        3.44     10.76 o 
   7   4   2       20.20       34.05     11.42 o 
  -7   5   2       21.11        0.00     14.86 o 
  -6   5   2       12.19       37.93     10.87 o 
  -5   5   2        7.13        3.88      8.98 o 
  -4   5   2       12.68       13.86      8.32 o 
  -3   5   2        5.94        6.77      6.32 o 
  -2   5   2        4.91        0.00      6.88 o 
  -1   5   2       85.49       85.62      8.76 o 
   0   5   2      447.24      443.73     16.41 o 
   1   5   2        0.01        1.77      5.99 o 
   2   5   2       23.81       16.41      6.88 o 
   3   5   2      109.59      105.92     10.98 o 
   4   5   2       95.89       94.49     11.42 o 
   5   5   2       56.27       63.44     13.53 o 
   6   5   2        8.15       13.86     11.87 o 
   7   5   2        4.06        9.76     12.87 o 
  -7   6   2       12.54        6.88     13.53 o 
  -6   6   2        0.11       20.85      9.87 o 
  -5   6   2       38.69       51.24     11.31 o 
  -4   6   2        8.49        7.32      9.09 o 
  -3   6   2       29.88       26.28      8.43 o 
  -2   6   2      172.47      205.84     13.20 o 
  -1   6   2       17.53       25.51      7.54 o 
   0   6   2        9.14        7.43      4.73 o 
   1   6   2        0.86        0.00      7.54 o 
   2   6   2      229.25      254.53     13.86 o 
   3   6   2       21.47       28.17      8.87 o 
   4   6   2       83.02       91.94     11.20 o 
   5   6   2       40.31       63.99     11.98 o 
   6   6   2       61.01       58.56     14.75 o 
   7   6   2       48.52       54.23     16.64 o 
  -6   7   2       72.36       59.11     15.42 o 
  -5   7   2        7.91       17.74     11.09 o 
  -4   7   2       23.20       11.53     11.65 o 
  -3   7   2       25.95       40.81     10.09 o 
  -2   7   2       22.09       14.53      9.43 o 
  -1   7   2        6.06        0.00      8.43 o 
   0   7   2       62.40       59.25      7.01 o 
   1   7   2      125.40      114.79     12.64 o 
   2   7   2      257.87      257.19     15.53 o 
   3   7   2       40.29       37.82     10.76 o 
   4   7   2       72.07       76.30     14.42 o 
   5   7   2      155.82        0.00     13.75 o 
   6   7   2       29.58       49.35     13.31 o 
  -6   8   2        5.57        8.21     13.20 o 
  -5   8   2        0.00        4.10     13.09 o 
  -4   8   2      122.08      132.87     17.08 o 
  -3   8   2      111.39      117.34     14.42 o 
  -2   8   2       16.24       17.52     11.65 o 
  -1   8   2        4.18       25.18      9.98 o 
   0   8   2      503.95      520.20     16.15 o 
   1   8   2        3.54       10.09      9.87 o 
   2   8   2      474.09      459.37     22.85 o 
   3   8   2       17.76       28.95     10.65 o 
   4   8   2        0.83        0.00     12.20 o 
   5   8   2        0.20        4.10     12.98 o 
   6   8   2        3.49        0.00     16.41 o 
  -5   9   2        9.25        5.66     14.42 o 
  -4   9   2        4.11        0.00     14.86 o 
  -3   9   2      146.46      151.39     17.30 o 
  -2   9   2        5.35        0.00     12.75 o 
  -1   9   2      350.69      371.87     21.40 o 
   0   9   2        4.41        6.01      8.56 o 
   1   9   2       14.95       32.38     13.09 o 
   2   9   2      156.59      148.84     17.86 o 
   3   9   2       11.32       13.09     12.42 o 
   4   9   2      161.63      172.79     18.41 o 
   5   9   2        0.84        0.00     12.31 o 
  -4  10   2        0.09       18.19     12.42 o 
  -3  10   2        6.21        7.43     12.42 o 
  -2  10   2       27.51       23.73     13.53 o 
  -1  10   2        4.66        2.88     11.53 o 
   0  10   2       78.54       93.95     33.83 o 
   1  10   2       17.50       12.42     12.98 o 
   2  10   2        3.48        0.00     11.76 o 
   3  10   2       20.78       11.53     12.31 o 
   4  10   2       39.09       29.61     16.86 o 
  -3  11   2        7.18        0.00     14.75 o 
  -2  11   2        8.31       12.31     14.20 o 
  -1  11   2        3.30        0.00     14.53 o 
   0  11   2        4.21        0.00      9.38 o 
   1  11   2        4.55        9.76     12.53 o 
   2  11   2        2.59        0.00     12.20 o 
   3  11   2        8.72       21.29     13.86 o 
   0  12   2       78.43      115.57     18.80 o 
  -8   1   3        0.11        0.00     13.86 o 
  -7   1   3        5.32        0.00     11.87 o 
  -6   1   3      411.98      367.43     20.52 o 
  -5   1   3      114.01      113.46     11.20 o 
  -4   1   3     3689.24     4014.13     45.36 o 
  -3   1   3       13.97       47.69      6.88 o 
  -2   1   3     2280.12     2440.04     26.06 o 
  -1   1   3      965.16      976.86     13.31 o 
   0   1   3      577.73      469.35     15.42 o 
   1   1   3        9.69        4.33      3.66 o 
   2   1   3       99.38      102.03      6.77 o 
   3   1   3      140.78      147.73      8.54 o 
   4   1   3      238.88      238.00     12.98 o 
   5   1   3       96.26      119.45     11.09 o 
   6   1   3        4.66       11.65      9.21 o 
   7   1   3        0.56       25.51     10.20 o 
   8   1   3        0.56        4.55     12.31 o 
  -8   2   3        0.14        0.00     13.09 o 
  -7   2   3       43.59       41.37     13.20 o 
  -6   2   3      680.22      643.48     26.17 o 
  -5   2   3        9.99        0.00      8.65 o 
  -4   2   3        5.63       48.91      7.99 o 
  -3   2   3       44.20       50.02      6.32 o 
  -2   2   3      135.36      145.18      7.76 o 
  -1   2   3     8181.98     8155.25     42.48 o 
   0   2   3     3407.88     3026.04    195.58 o 
   1   2   3       28.31       35.71      4.77 o 
   2   2   3       67.07       59.56      6.10 o 
   3   2   3      170.84      172.13      9.43 o 
   4   2   3        1.19        0.00      6.10 o 
   5   2   3       24.83        3.88      7.76 o 
   6   2   3       37.22       32.61     11.53 o 
   7   2   3       34.97       50.02     13.09 o 
   8   2   3       27.96       52.90     14.31 o 
  -8   3   3       79.95      104.03     18.41 o 
  -7   3   3        0.02        5.99     10.87 o 
  -6   3   3       20.03       43.92     11.09 o 
  -5   3   3        7.92        0.00      9.43 o 
  -4   3   3       14.03       10.54      8.32 o 
  -3   3   3      137.52      133.20      9.65 o 
  -2   3   3      166.50      161.15      8.76 o 
  -1   3   3      142.61      161.70      8.10 o 
   0   3   3     1121.36      926.39     33.33 o 
   1   3   3      920.17      914.09     16.64 o 
   2   3   3       20.60       16.08      4.77 o 
   3   3   3       21.35       37.04      6.43 o 
   4   3   3      163.57      195.53     12.42 o 
   5   3   3      208.83      191.42     14.20 o 
   6   3   3        0.39        0.00      9.87 o 
   7   3   3        0.12       11.98      9.43 o 
   8   3   3        1.48        0.00     13.42 o 
  -7   4   3       31.87       12.42     12.98 o 
  -6   4   3        0.15        1.77      8.87 o 
  -5   4   3        3.48        0.00      8.43 o 
  -4   4   3       15.59        9.65      8.10 o 
  -3   4   3       10.63        8.98      6.65 o 
  -2   4   3     1812.33     1884.18     28.95 o 
  -1   4   3     1284.34     1320.89     22.51 o 
   0   4   3      730.07      676.25     52.51 o 
   1   4   3      679.11      690.72     16.64 o 
   2   4   3       80.81       90.28      9.32 o 
   3   4   3      401.25      403.14     15.75 o 
   4   4   3       74.30       86.28     10.31 o 
   5   4   3       65.19       58.34     12.31 o 
   6   4   3        9.89       14.86     11.31 o 
   7   4   3        5.65        0.00     11.87 o 
  -7   5   3        0.01        2.22     11.76 o 
  -6   5   3        0.23        0.89      9.76 o 
  -5   5   3        3.82       16.52      8.54 o 
  -4   5   3      136.76      140.85     11.98 o 
  -3   5   3       97.40       99.26     11.09 o 
  -2   5   3       50.61       56.78      8.54 o 
  -1   5   3      915.63      934.38     21.63 o 
   0   5   3      235.49      220.20     10.54 o 
   1   5   3      280.31      307.21     13.09 o 
   2   5   3      117.31      122.33     10.20 o 
   3   5   3       15.12       23.18      8.21 o 
   4   5   3        8.49        4.66      8.65 o 
   5   5   3      328.68      321.52     20.30 o 
   6   5   3       53.54       53.90     13.42 o 
   7   5   3        1.50        4.33     12.20 o 
  -7   6   3        4.04       10.43     12.87 o 
  -6   6   3       17.32        0.00     12.53 o 
  -5   6   3        0.69       19.74     10.09 o 
  -4   6   3       40.02       21.52     10.76 o 
  -3   6   3       20.90       10.98      8.98 o 
  -2   6   3        0.63        6.88      6.88 o 
  -1   6   3      155.74      148.39     10.98 o 
   0   6   3       55.73       60.13      5.71 o 
   1   6   3       98.25      132.53     10.54 o 
   2   6   3      198.19      214.94     12.75 o 
   3   6   3       33.81       54.23      8.76 o 
   4   6   3       55.08       53.35     10.76 o 
   5   6   3        7.14       21.52     11.53 o 
   6   6   3        6.23       18.96     12.53 o 
   7   6   3        6.06        9.32     13.09 o 
  -6   7   3        1.47        0.00     12.09 o 
  -5   7   3      116.46      109.35     15.19 o 
  -4   7   3        2.44        9.87     11.31 o 
  -3   7   3        0.13        0.00      9.32 o 
  -2   7   3        6.48        7.99      9.76 o 
  -1   7   3       83.50       71.09     10.09 o 
   0   7   3       37.57       40.83      6.49 o 
   1   7   3      264.03      248.65     15.64 o 
   2   7   3       94.08       93.16     11.87 o 
   3   7   3        1.86        7.32      9.65 o 
   4   7   3      173.53      202.40     17.08 o 
   5   7   3        6.89       13.20     10.87 o 
   6   7   3       14.80       16.19     13.86 o 
  -6   8   3        6.65        4.66     14.86 o 
  -5   8   3       10.35       36.27     13.42 o 
  -4   8   3        0.26        0.00     11.65 o 
  -3   8   3       88.06       79.08     13.75 o 
  -2   8   3       39.41       54.45     12.20 o 
  -1   8   3      859.78      847.43     28.61 o 
   0   8   3      259.49      257.02     27.12 o 
   1   8   3       25.86       29.72     12.31 o 
   2   8   3      117.83      105.69     14.09 o 
   3   8   3      118.68      158.04     15.19 o 
   4   8   3      168.87      158.48     17.30 o 
   5   8   3        0.02        0.00     13.09 o 
   6   8   3       63.86       66.77     15.86 o 
  -5   9   3       28.03       18.30     15.42 o 
  -4   9   3       14.48       30.83     13.09 o 
  -3   9   3       38.43       66.77     14.31 o 
  -2   9   3       67.10       55.23     15.53 o 
  -1   9   3      145.93      169.13     15.86 o 
   0   9   3       29.24       22.67      9.16 o 
   1   9   3      432.80      395.93     22.96 o 
   2   9   3       40.03       39.37     13.64 o 
   3   9   3       72.36       72.42     13.20 o 
   4   9   3        0.38        9.21     11.98 o 
   5   9   3       40.48       47.91     13.97 o 
  -4  10   3        3.34        0.00     13.75 o 
  -3  10   3        1.99        8.43     12.31 o 
  -2  10   3        0.01        0.00     11.98 o 
  -1  10   3       50.94       40.26     14.09 o 
   0  10   3        0.34        2.90      8.04 o 
   1  10   3        2.06        1.00     12.42 o 
   2  10   3        6.96        0.00     13.75 o 
   3  10   3        6.93        0.00     12.64 o 
   4  10   3        5.87       12.64     13.42 o 
  -3  11   3        1.62        0.00     13.64 o 
  -2  11   3        0.58        0.00     13.42 o 
  -1  11   3        5.36        0.00     12.64 o 
   0  11   3       30.30       35.54     10.35 o 
   1  11   3        5.70        0.00     15.97 o 
   2  11   3       21.71       30.39     13.86 o 
   3  11   3        0.60        0.00     13.64 o 
  -8   0   4        3.22        0.00     10.98 o 
  -7   0   4       41.37       40.70     11.65 o 
  -6   0   4        6.98        8.54     10.98 o 
  -5   0   4        4.08        0.67      7.76 o 
  -4   0   4     6399.82     6343.16     56.67 o 
  -3   0   4     3761.06     4037.53     39.70 o 
  -2   0   4    21650.35    20583.92    309.54 o 
  -1   0   4     2198.07     2159.78     19.63 o 
   0   0   4       99.59       93.84      3.29 o 
   1   0   4     1966.91     1966.58     18.74 o 
   2   0   4        1.45        0.00      4.66 o 
   3   0   4      183.71      181.11      9.54 o 
   4   0   4      833.66      785.55     21.18 o 
   5   0   4       29.68       41.37      8.10 o 
   6   0   4      186.92      180.22     15.19 o 
   7   0   4       88.76       86.95     13.20 o 
   8   0   4        6.62       22.62     12.87 o 
  -8   1   4        3.30        0.00     12.09 o 
  -7   1   4       15.37        8.54     12.87 o 
  -6   1   4      629.00      582.37     25.62 o 
  -5   1   4        1.60        0.00      7.76 o 
  -4   1   4     6254.68     6493.21     58.11 o 
  -3   1   4       71.57       79.63      7.43 o 
  -2   1   4        0.40        0.00      6.65 o 
  -1   1   4     3970.91     3927.73     27.73 o 
   0   1   4    14348.09    11241.12    762.92 o 
   1   1   4      142.33      150.83      6.21 o 
   2   1   4     1562.06     1659.04     21.74 o 
   3   1   4       33.07       19.41      5.77 o 
   4   1   4       73.76       89.50     10.20 o 
   5   1   4        2.21        3.22      8.65 o 
   6   1   4      162.81      150.39     14.97 o 
   7   1   4        0.46        0.00     11.09 o 
   8   1   4       83.60       89.94     16.97 o 
  -8   2   4      115.76      130.98     18.41 o 
  -7   2   4       95.37      106.80     14.97 o 
  -6   2   4      336.82      336.27     20.30 o 
  -5   2   4       10.90        0.00      8.21 o 
  -4   2   4       23.33       17.86     10.76 o 
  -3   2   4       59.22       48.24      6.32 o 
  -2   2   4     1091.23     1138.12     19.52 o 
  -1   2   4       19.94       31.72      5.99 o 
   0   2   4      161.57      139.67      5.99 o 
   1   2   4     2239.02     1949.95     21.96 o 
   2   2   4      532.43      566.73     13.97 o 
   3   2   4       25.08       18.74      5.43 o 
   4   2   4        0.89        3.66      6.54 o 
   5   2   4       82.04        3.88      7.87 o 
   6   2   4      226.19      174.23     15.86 o 
   7   2   4        1.31        3.88     11.09 o 
   8   2   4        4.54       42.81     13.09 o 
  -8   3   4       13.89       15.42     13.75 o 
  -7   3   4        8.67        2.99     10.87 o 
  -6   3   4        0.03        0.00     10.98 o 
  -5   3   4      161.05      177.45     13.75 o 
  -4   3   4      200.69      201.29     12.98 o 
  -3   3   4      381.80      362.11     14.75 o 
  -2   3   4      688.08      738.63     17.41 o 
  -1   3   4      537.58      532.13     13.31 o 
   0   3   4        0.37        6.77      3.06 o 
   1   3   4       56.30       47.47      5.55 o 
   2   3   4      396.71      408.02     13.09 o 
   3   3   4       14.21        3.11      6.77 o 
   4   3   4      318.03      311.42     15.08 o 
   5   3   4       38.23       40.70      9.87 o 
   6   3   4       13.41       15.08      9.43 o 
   7   3   4        3.67        0.00     13.20 o 
   8   3   4        8.13       15.42     13.09 o 
  -7   4   4       12.64       27.17     12.64 o 
  -6   4   4       29.17       23.84     11.76 o 
  -5   4   4        2.40        0.00      8.87 o 
  -4   4   4        0.58        4.88      7.99 o 
  -3   4   4      201.31      235.79     12.31 o 
  -2   4   4      328.27      344.70     14.31 o 
  -1   4   4      221.96      220.37     10.76 o 
   0   4   4      592.20      585.74     49.69 o 
   1   4   4      368.45      369.76     12.98 o 
   2   4   4     1935.70     2127.95     31.39 o 
   3   4   4       81.32       78.08      9.09 o 
   4   4   4      127.24      127.87     11.31 o 
   5   4   4       43.74       21.40     10.76 o 
   6   4   4       12.53       14.97     10.31 o 
   7   4   4       11.84       12.53     11.76 o 
  -7   5   4        0.84        5.55     12.64 o 
  -6   5   4        2.15       14.09      9.65 o 
  -5   5   4        4.16       11.98      9.09 o 
  -4   5   4        0.72        3.44      7.21 o 
  -3   5   4        0.91        0.00      7.54 o 
  -2   5   4      348.64      388.50     15.75 o 
  -1   5   4       24.86       24.29      6.88 o 
   0   5   4      142.95      162.22      8.43 o 
   1   5   4       54.41       54.45      7.54 o 
   2   5   4      101.18       96.82      9.76 o 
   3   5   4      100.62       92.61     10.76 o 
   4   5   4      159.08      166.03     13.75 o 
   5   5   4        9.67       10.31     10.20 o 
   6   5   4        2.11        5.66     10.98 o 
   7   5   4        0.14        0.00     12.20 o 
  -7   6   4       18.00       26.84     14.53 o 
  -6   6   4        0.76        6.10     11.09 o 
  -5   6   4        0.29       12.98      8.43 o 
  -4   6   4        7.45       10.54      8.32 o 
  -3   6   4      137.55      126.88     12.31 o 
  -2   6   4       29.00       18.63      8.32 o 
  -1   6   4        4.15        6.99      6.21 o 
   0   6   4      179.46      189.15     18.80 o 
   1   6   4       93.68       69.32      9.65 o 
   2   6   4       81.15       82.62     10.87 o 
   3   6   4        0.06       12.42      7.87 o 
   4   6   4      265.28      278.60     18.41 o 
   5   6   4       87.63       71.98     14.53 o 
   6   6   4        0.03       26.17     10.87 o 
   7   6   4        1.69       28.06     14.31 o 
  -6   7   4       28.47       38.04     13.75 o 
  -5   7   4      130.81      120.67     16.52 o 
  -4   7   4       95.60      106.03     13.42 o 
  -3   7   4       33.52       57.89     10.87 o 
  -2   7   4      397.86      360.67     18.30 o 
  -1   7   4       20.56       13.31      9.54 o 
   0   7   4       86.42       85.49      8.11 o 
   1   7   4       25.68       15.75      9.54 o 
   2   7   4      146.88      154.94     13.42 o 
   3   7   4      152.56      161.70     15.19 o 
   4   7   4       53.51       65.88     12.64 o 
   5   7   4        1.84        0.00     12.53 o 
   6   7   4      128.82      153.16     18.85 o 
  -6   8   4        1.78        0.00     15.08 o 
  -5   8   4       60.63       40.70     16.08 o 
  -4   8   4        9.28        9.32     10.87 o 
  -3   8   4       37.79        8.43     13.09 o 
  -2   8   4      106.29      109.24     16.08 o 
  -1   8   4        7.56        0.00     11.76 o 
   0   8   4     1023.30      994.77     29.89 o 
   1   8   4       69.38       41.15     12.75 o 
   2   8   4        1.47       12.42     10.09 o 
   3   8   4       45.41       69.65     13.31 o 
   4   8   4       23.23       29.72     12.98 o 
   5   8   4       42.20       38.60     14.75 o 
   6   8   4        1.11       17.63     13.42 o 
  -5   9   4       13.80        0.00     16.08 o 
  -4   9   4        4.19        3.11     12.87 o 
  -3   9   4       47.43       64.44     15.31 o 
  -2   9   4       85.74       95.49     13.97 o 
  -1   9   4       26.33       54.12     13.86 o 
   0   9   4        1.72        9.20      8.50 o 
   1   9   4        2.74        0.00     11.76 o 
   2   9   4      316.44      296.90     21.52 o 
   3   9   4        5.32        0.00     12.87 o 
   4   9   4        0.00        0.00     13.20 o 
   5   9   4        0.99       18.30     12.75 o 
  -4  10   4       36.06       42.70     12.98 o 
  -3  10   4        0.02        9.54     10.98 o 
  -2  10   4        5.72       12.09     10.43 o 
  -1  10   4        0.63        7.76     11.65 o 
   0  10   4        0.25        3.33      8.08 o 
   1  10   4        8.26       27.95     13.53 o 
   2  10   4       42.01       44.14     13.31 o 
   3  10   4        5.47       21.29     10.87 o 
   4  10   4        6.08        9.21     11.76 o 
  -3  11   4        1.36        0.00     14.20 o 
  -2  11   4       15.02       27.17     13.64 o 
  -1  11   4       17.47       36.16     12.75 o 
   0  11   4       75.19       63.71     12.48 o 
   1  11   4        5.78        0.00     13.64 o 
   2  11   4        6.07        0.00     14.97 o 
   3  11   4        2.54       16.75     13.53 o 
  -8   1   5       19.70        0.00     14.20 o 
  -7   1   5        0.24       23.07     11.76 o 
  -6   1   5      669.83      645.69     28.28 o 
  -5   1   5       55.72       47.14     10.76 o 
  -4   1   5     1143.36     1184.48     27.28 o 
  -3   1   5        6.28        4.77      5.99 o 
  -2   1   5      151.65      173.01      8.76 o 
  -1   1   5     2465.64     2500.93     23.62 o 
   0   1   5        0.75        0.00     13.97 o 
   1   1   5      269.21      225.14      7.87 o 
   2   1   5      511.26      558.97     13.53 o 
   3   1   5      288.63      331.83     12.64 o 
   4   1   5        0.21        0.00      6.99 o 
   5   1   5        9.29        1.89      8.76 o 
   6   1   5       51.19       28.61     12.31 o 
   7   1   5        0.21        2.88     10.65 o 
   8   1   5       22.65       22.96     12.98 o 
  -8   2   5      216.32      224.36     21.96 o 
  -7   2   5        0.28        0.00     13.09 o 
  -6   2   5      358.50      380.52     21.74 o 
  -5   2   5        0.27        3.99      7.65 o 
  -4   2   5      186.13      209.28     14.53 o 
  -3   2   5      487.55      532.35     16.30 o 
  -2   2   5       74.88       92.94      7.65 o 
  -1   2   5      830.39      831.24     15.64 o 
   0   2   5     3694.94     3224.48    220.76 o 
   1   2   5      314.00      258.63      9.32 o 
   2   2   5       12.27       13.31      4.77 o 
   3   2   5       41.30       53.46      7.32 o 
   4   2   5        0.31        3.77      6.77 o 
   5   2   5      272.05      278.26     15.64 o 
   6   2   5       56.47       88.61     11.98 o 
   7   2   5       22.10        8.87     11.42 o 
   8   2   5        5.08        6.99     13.42 o 
  -8   3   5       85.26      111.57     16.19 o 
  -7   3   5        4.71        4.10     10.98 o 
  -6   3   5        0.34        0.00     10.43 o 
  -5   3   5       42.55       33.72      9.87 o 
  -4   3   5        9.23        9.21      7.76 o 
  -3   3   5      208.70      196.97     11.98 o 
  -2   3   5      244.99      239.45     11.09 o 
  -1   3   5     3276.55     3331.06     32.94 o 
   0   3   5        3.37        0.28      3.33 o 
   1   3   5       68.26       67.87      6.32 o 
   2   3   5        1.20        0.00      5.88 o 
   3   3   5      535.08      609.87     18.30 o 
   4   3   5        6.35        7.43      7.43 o 
   5   3   5       23.63       28.72      8.98 o 
   6   3   5       44.66       39.70     11.65 o 
   7   3   5       22.01       30.28     12.42 o 
   8   3   5        0.56        4.77     13.64 o 
  -7   4   5        9.58        8.43     11.65 o 
  -6   4   5       10.28        0.00     10.43 o 
  -5   4   5        9.17        8.21      8.32 o 
  -4   4   5      590.79      601.22     21.85 o 
  -3   4   5      227.11      263.29     13.42 o 
  -2   4   5       53.37       31.16      8.43 o 
  -1   4   5      429.83      445.62     14.64 o 
   0   4   5      318.00      322.31     19.91 o 
   1   4   5     1284.80     1251.24     22.96 o 
   2   4   5     1346.05     1374.79     26.06 o 
   3   4   5      134.68      151.05     10.76 o 
   4   4   5        7.37        6.88      8.65 o 
   5   4   5        5.81        0.00      9.65 o 
   6   4   5        0.00        0.00     11.31 o 
   7   4   5        0.24        4.21     10.87 o 
  -7   5   5        0.03        0.00      9.87 o 
  -6   5   5        0.54        0.00     10.65 o 
  -5   5   5        7.07        8.87     10.43 o 
  -4   5   5        5.40        0.00      8.54 o 
  -3   5   5       37.31       44.03      8.43 o 
  -2   5   5      368.76      375.97     16.08 o 
  -1   5   5      401.03      451.83     16.64 o 
   0   5   5      749.11      802.41     60.44 o 
   1   5   5      518.94      521.92     16.97 o 
   2   5   5      158.62      165.58     11.53 o 
   3   5   5      273.74      290.35     15.19 o 
   4   5   5      143.11      147.39     13.53 o 
   5   5   5       96.50       17.74     10.76 o 
   6   5   5        4.25        0.00     13.09 o 
   7   5   5        0.02        0.00     11.53 o 
  -7   6   5        1.50        5.88     12.20 o 
  -6   6   5       13.37       24.40     11.09 o 
  -5   6   5       10.82        0.00     11.20 o 
  -4   6   5        0.43        0.00      8.98 o 
  -3   6   5       15.53       21.96      7.43 o 
  -2   6   5      385.20      391.39     16.97 o 
  -1   6   5       47.89       48.36      8.87 o 
   0   6   5       19.81       14.53      6.38 o 
   1   6   5       23.69       32.94      7.10 o 
   2   6   5      112.68      105.58     11.98 o 
   3   6   5        4.05        4.66      8.98 o 
   4   6   5      159.96      167.80     15.31 o 
   5   6   5        0.13        4.44     11.09 o 
   6   6   5       25.58       43.70     12.75 o 
   7   6   5       15.07       14.09     14.09 o 
  -6   7   5        1.51       19.74     11.76 o 
  -5   7   5        0.10        0.00     13.20 o 
  -4   7   5       67.27       66.77     13.75 o 
  -3   7   5       42.02       30.83     11.31 o 
  -2   7   5       95.49       87.62     13.20 o 
  -1   7   5       37.31       22.51      9.87 o 
   0   7   5      124.40      113.01     11.65 o 
   1   7   5       39.43       25.06      9.76 o 
   2   7   5      504.28      497.52     20.41 o 
   3   7   5       48.47       74.42     11.53 o 
   4   7   5       15.13       34.60     10.65 o 
   5   7   5        6.72        9.54     12.53 o 
   6   7   5        0.26        7.65     11.42 o 
  -6   8   5       12.44       22.62     14.31 o 
  -5   8   5       15.06       14.75     12.20 o 
  -4   8   5       29.84       39.48     12.64 o 
  -3   8   5      429.40      442.96     23.96 o 
  -2   8   5      327.09      335.82     19.85 o 
  -1   8   5        9.41        0.00     12.20 o 
   0   8   5        0.08        0.00      9.09 o 
   1   8   5       74.52       67.76     12.75 o 
   2   8   5      190.01      192.09     16.08 o 
   3   8   5        2.16        0.00     11.20 o 
   4   8   5       41.19       28.17     12.98 o 
   5   8   5        0.43        0.00     14.20 o 
   6   8   5        0.89        0.00     14.31 o 
  -5   9   5        6.69       18.52     14.31 o 
  -4   9   5       38.47       54.34     14.20 o 
  -3   9   5        9.28        0.00     12.31 o 
  -2   9   5       89.00       81.40     16.41 o 
  -1   9   5      312.87      324.07     21.63 o 
   0   9   5       45.52       26.45     13.86 o 
   1   9   5      167.59      153.05     16.30 o 
   2   9   5       12.24        8.10     11.65 o 
   3   9   5       71.73       77.52     14.20 o 
   4   9   5        7.60       10.43     12.20 o 
   5   9   5        3.19        0.00     13.53 o 
  -4  10   5       16.72       19.74     12.64 o 
  -3  10   5       42.14       45.14     15.19 o 
  -2  10   5        1.07       13.20     11.42 o 
  -1  10   5        0.06        0.00     12.20 o 
   0  10   5       38.24       62.92     15.86 o 
   1  10   5        0.29        4.88     11.42 o 
   2  10   5        9.57       23.29     11.09 o 
   3  10   5       20.86       29.06     15.19 o 
   4  10   5        6.74       12.75     14.20 o 
  -3  11   5        0.17        7.21     13.20 o 
  -2  11   5        0.03        0.00     13.53 o 
  -1  11   5        8.51        3.33     13.97 o 
   0  11   5        0.00        0.00      9.72 o 
   1  11   5        0.00        0.00     13.31 o 
   2  11   5        0.69        0.00     14.09 o 
   3  11   5        0.01        0.00     13.09 o 
  -8   0   6       16.47        0.00     14.31 o 
  -7   0   6        6.64       12.64     10.65 o 
  -6   0   6        0.28        7.21     11.87 o 
  -5   0   6      845.15      823.03     26.28 o 
  -4   0   6     1833.04     1904.37     33.27 o 
  -3   0   6     1228.63     1234.05     23.18 o 
  -2   0   6      253.83      261.29     10.09 o 
  -1   0   6      168.55      204.73      7.65 o 
   0   0   6      615.51      632.68      8.31 o 
   1   0   6     2884.97     2638.23     24.95 o 
   2   0   6     4641.65     4671.36     38.26 o 
   3   0   6       31.44       49.02      6.77 o 
   4   0   6      611.07      597.89     19.52 o 
   5   0   6       64.47       50.13     10.09 o 
   6   0   6      462.93      463.48     23.29 o 
   7   0   6       40.00       40.59     12.31 o 
   8   0   6        0.01       45.03     11.53 o 
  -8   1   6       41.37       27.95     16.30 o 
  -7   1   6       66.60       47.69     14.75 o 
  -6   1   6     1437.14     1325.55     36.71 o 
  -5   1   6       50.52       49.46     11.76 o 
  -4   1   6      510.87      529.47     21.63 o 
  -3   1   6      158.84      167.14     10.20 o 
  -2   1   6      267.54      287.69     10.43 o 
  -1   1   6      899.62      892.57     15.42 o 
   0   1   6     7608.22     6875.77    250.98 o 
   1   1   6       30.87       24.07      5.10 o 
   2   1   6        1.08        0.00      4.44 o 
   3   1   6      218.06      229.46     11.53 o 
   4   1   6       16.39       24.73      7.87 o 
   5   1   6       53.29       59.22      9.32 o 
   6   1   6      140.95      149.83     15.53 o 
   7   1   6       46.49       24.29     12.20 o 
   8   1   6       15.99       38.26     12.87 o 
  -8   2   6      208.39      182.99     20.85 o 
  -7   2   6        1.31        9.87      9.87 o 
  -6   2   6      306.18      262.18     20.41 o 
  -5   2   6       54.07       41.48     11.09 o 
  -4   2   6       23.68       36.38      8.76 o 
  -3   2   6      345.70      354.90     13.97 o 
  -2   2   6       85.19       85.40      7.21 o 
  -1   2   6     7635.19     7536.39     46.36 o 
   0   2   6     1294.82     1217.32     68.98 o 
   1   2   6       55.26       29.50      5.10 o 
   2   2   6       56.91       52.01      6.54 o 
   3   2   6      642.72      780.11     19.96 o 
   4   2   6      412.31      429.65     16.64 o 
   5   2   6       88.21       75.97     11.09 o 
   6   2   6        0.10        9.87     10.65 o 
   7   2   6       10.08        8.87     12.98 o 
   8   2   6       35.08       53.01     13.97 o 
  -8   3   6       24.08       33.94     15.86 o 
  -7   3   6        4.15        0.00     12.75 o 
  -6   3   6        0.27       16.30      8.98 o 
  -5   3   6       51.78       42.14     10.31 o 
  -4   3   6        1.98        7.65      6.65 o 
  -3   3   6       17.03       24.95      7.21 o 
  -2   3   6     2186.77     2268.80     30.94 o 
  -1   3   6      691.98      656.56     15.86 o 
   0   3   6       74.40       84.51      4.86 o 
   1   3   6       37.46       22.07      5.99 o 
   2   3   6      119.55      133.09      9.09 o 
   3   3   6       49.69       53.68      7.76 o 
   4   3   6      179.59      196.97     13.20 o 
   5   3   6       53.54       64.10     11.87 o 
   6   3   6       32.47       42.92     10.76 o 
   7   3   6       23.87       11.20     12.20 o 
   8   3   6        5.34        0.00     14.20 o 
  -7   4   6        0.14        0.00     12.09 o 
  -6   4   6        0.00        8.98      8.76 o 
  -5   4   6        1.36        0.00      9.43 o 
  -4   4   6        7.04       14.64      8.10 o 
  -3   4   6        1.65        5.32      6.99 o 
  -2   4   6      102.26      110.46      9.76 o 
  -1   4   6     1309.27     1337.97     24.62 o 
   0   4   6     4707.49     4449.00    309.32 o 
   1   4   6      442.11      448.06     15.08 o 
   2   4   6     1508.70     1587.06     28.28 o 
   3   4   6        0.02        2.66      6.54 o 
   4   4   6       19.21       32.50      8.87 o 
   5   4   6       25.72       23.51     10.54 o 
   6   4   6       18.10        3.66     12.42 o 
   7   4   6        2.21        0.00     12.53 o 
  -7   5   6        1.11       13.53     10.65 o 
  -6   5   6        7.11        1.00     10.31 o 
  -5   5   6        4.01       13.09      8.43 o 
  -4   5   6      179.52      155.38     13.86 o 
  -3   5   6        2.16        0.55      7.65 o 
  -2   5   6      330.15      369.98     16.08 o 
  -1   5   6      316.61      297.67     13.86 o 
   0   5   6       24.81       20.09     10.59 o 
   1   5   6      392.11      411.24     16.41 o 
   2   5   6      507.75      508.84     18.41 o 
   3   5   6      492.81      459.04     19.30 o 
   4   5   6       55.53       59.33     12.20 o 
   5   5   6       50.65       17.97     10.87 o 
   6   5   6       13.82       14.42      9.87 o 
   7   5   6        0.02        3.33     13.31 o 
  -7   6   6        1.86       14.31     12.42 o 
  -6   6   6       51.61       42.14     12.09 o 
  -5   6   6       54.84       30.28     13.75 o 
  -4   6   6       75.19       61.89     11.53 o 
  -3   6   6       41.59       31.16     10.87 o 
  -2   6   6        5.41        6.10      7.65 o 
  -1   6   6      104.98       90.72      9.98 o 
   0   6   6       16.10       14.22      6.88 o 
   1   6   6       99.45      104.70     10.20 o 
   2   6   6      110.94      117.78     11.31 o 
   3   6   6      116.33       94.16     10.43 o 
   4   6   6       11.17       10.76     10.54 o 
   5   6   6        0.01        0.00     13.64 o 
   6   6   6       27.74       45.25     12.20 o 
   7   6   6        0.24       17.86     11.87 o 
  -6   7   6        7.76        3.33     12.87 o 
  -5   7   6       52.17       66.10     13.75 o 
  -4   7   6      146.33      153.38     15.86 o 
  -3   7   6        1.14        0.00     10.31 o 
  -2   7   6        2.28        0.00      9.43 o 
  -1   7   6       69.82       48.58     10.98 o 
   0   7   6       57.60       62.93     16.08 o 
   1   7   6      229.02      234.12     14.97 o 
   2   7   6       14.42       22.29     10.31 o 
   3   7   6       14.24       31.39     10.09 o 
   4   7   6       92.75       77.86     14.86 o 
   5   7   6        9.53       43.70     10.98 o 
   6   7   6        3.49        2.22     11.98 o 
  -6   8   6        1.27       23.96     12.64 o 
  -5   8   6        1.71        8.54     11.42 o 
  -4   8   6       24.55       34.27     12.53 o 
  -3   8   6        0.23        0.00     12.64 o 
  -2   8   6     1054.97     1073.79     32.72 o 
  -1   8   6       41.85       40.15     12.64 o 
   0   8   6      108.48       99.28     21.96 o 
   1   8   6      135.64      152.94     15.42 o 
   2   8   6       12.99       11.20     10.43 o 
   3   8   6       16.14       27.62     11.65 o 
   4   8   6       51.65       45.58     14.75 o 
   5   8   6        3.22        0.00     11.76 o 
   6   8   6       13.30        0.00     14.64 o 
  -5   9   6       14.20       10.54     14.97 o 
  -4   9   6       33.95       48.69     13.42 o 
  -3   9   6        0.99        3.88     12.09 o 
  -2   9   6        0.46        9.09     11.87 o 
  -1   9   6        1.04       19.08     11.76 o 
   0   9   6      531.19      504.11     43.14 o 
   1   9   6       20.44       24.29     12.87 o 
   2   9   6       25.92       33.49     12.20 o 
   3   9   6       25.04       21.29     12.87 o 
   4   9   6       17.99        0.00     15.19 o 
   5   9   6        4.48       43.25     13.75 o 
  -4  10   6       19.69       19.96     14.64 o 
  -3  10   6       21.26        2.22     13.20 o 
  -2  10   6        2.40        0.00     13.31 o 
  -1  10   6        0.40        0.00     11.42 o 
   0  10   6        3.07        0.00      8.58 o 
   1  10   6       30.00        0.00     12.98 o 
   2  10   6        4.11       20.52     11.31 o 
   3  10   6       35.20       32.61     14.86 o 
   4  10   6        3.83        2.33     13.31 o 
  -2  11   6        8.23        4.66     14.31 o 
  -1  11   6        0.15        0.00     13.75 o 
   0  11   6        4.30        0.00     22.62 o 
   1  11   6        3.39        0.00     13.53 o 
   2  11   6        0.18        0.00     13.64 o 
  -8   1   7       80.62       47.02     16.52 o 
  -7   1   7       22.80        0.00     12.31 o 
  -6   1   7      330.46      354.46     21.63 o 
  -5   1   7        7.54       12.20      8.65 o 
  -4   1   7       80.57       80.74     11.09 o 
  -3   1   7      539.33      638.60     17.74 o 
  -2   1   7      123.25      122.11      7.87 o 
  -1   1   7     1453.38     1401.08     19.96 o 
   0   1   7       18.55        7.89     11.15 o 
   1   1   7      171.28      172.02      7.99 o 
   2   1   7        3.76        3.66      5.32 o 
   3   1   7      564.01      611.98     17.74 o 
   4   1   7      178.20      182.11     12.42 o 
   5   1   7        5.03       10.76      7.99 o 
   6   1   7       87.96       85.29     12.64 o 
   7   1   7        5.80        3.99     10.09 o 
   8   1   7       14.55       21.07     13.53 o 
  -8   2   7      165.53      174.34     22.18 o 
  -7   2   7       10.45       30.28     11.31 o 
  -6   2   7       19.39       28.61     12.31 o 
  -5   2   7        0.72        0.00      7.99 o 
  -4   2   7       71.72       80.63     10.54 o 
  -3   2   7      179.48      201.41     11.42 o 
  -2   2   7      147.52      141.29      8.32 o 
  -1   2   7      356.05      346.25     11.76 o 
   0   2   7     3646.15     3551.58    199.08 o 
   1   2   7      380.88      314.97     11.09 o 
   2   2   7       12.11       11.31      5.32 o 
   3   2   7     1498.64     1525.18     27.39 o 
   4   2   7      109.69      103.59     11.53 o 
   5   2   7        3.54        0.00      8.98 o 
   6   2   7        2.60        8.43      9.76 o 
   7   2   7        6.16        8.98     12.87 o 
   8   2   7       10.51       25.06     13.20 o 
  -7   3   7        4.97       14.53     11.42 o 
  -6   3   7       25.48       29.72     10.87 o 
  -5   3   7        2.10        0.00      8.21 o 
  -4   3   7       28.23       29.06      8.65 o 
  -3   3   7      209.43      222.70     13.09 o 
  -2   3   7       10.32       17.74      7.21 o 
  -1   3   7     1288.14     1265.44     22.18 o 
   0   3   7     1136.90      940.01     71.20 o 
   1   3   7     3266.34     3279.27     35.05 o 
   2   3   7        2.11        0.00      5.88 o 
   3   3   7       71.03       85.95      8.21 o 
   4   3   7        4.10        0.00      6.99 o 
   5   3   7       98.82       74.20     12.09 o 
   6   3   7        0.59       15.64      9.54 o 
   7   3   7        3.92        0.00     12.53 o 
  -7   4   7        0.41        0.00     10.76 o 
  -6   4   7       42.82       58.78     11.42 o 
  -5   4   7       44.66       40.37     10.65 o 
  -4   4   7       38.59       56.23     10.09 o 
  -3   4   7      559.25      565.73     19.52 o 
  -2   4   7       89.50       74.31      9.54 o 
  -1   4   7      966.90      970.87     21.74 o 
   0   4   7      221.55      209.45     19.41 o 
   1   4   7       17.07       21.52      6.65 o 
   2   4   7      604.87      644.70     18.74 o 
   3   4   7       22.86       21.52      8.32 o 
   4   4   7      118.87      140.74     12.64 o 
   5   4   7       63.26       62.66     12.75 o 
   6   4   7       28.66        8.21     13.86 o 
   7   4   7        1.76        0.00     11.76 o 
  -7   5   7        2.45        0.00     11.98 o 
  -6   5   7        0.11        0.00     12.20 o 
  -5   5   7       17.72       34.16      9.76 o 
  -4   5   7      123.76      120.78     12.42 o 
  -3   5   7       52.81       40.70     10.09 o 
  -2   5   7      499.34      517.38     18.63 o 
  -1   5   7      113.25      110.24     10.98 o 
   0   5   7      994.49      899.13     94.77 o 
   1   5   7     1066.51     1118.26     25.18 o 
   2   5   7      451.50      505.73     18.30 o 
   3   5   7       11.15       13.53      8.21 o 
   4   5   7      238.32      223.25     16.41 o 
   5   5   7       20.33       26.62     12.64 o 
   6   5   7        5.03        2.88     11.76 o 
   7   5   7       33.50       19.30     14.97 o 
  -7   6   7        0.53        4.77     13.09 o 
  -6   6   7       11.93       29.17     11.09 o 
  -5   6   7        2.43        7.21     10.20 o 
  -4   6   7      180.67      163.81     14.86 o 
  -3   6   7       32.62       20.85      9.76 o 
  -2   6   7        0.93        9.98      7.10 o 
  -1   6   7       17.91       23.18      7.87 o 
   0   6   7      107.52       92.79     18.35 o 
   1   6   7        2.79        0.00      8.54 o 
   2   6   7        0.42       15.53      7.76 o 
   3   6   7       34.13       75.42     10.20 o 
   4   6   7       29.53        5.55     11.87 o 
   5   6   7      122.25      111.90     15.42 o 
   6   6   7        0.14        0.00     12.53 o 
   7   6   7        1.65        0.00     13.53 o 
  -6   7   7       88.40       66.21     15.97 o 
  -5   7   7        0.51       17.74     12.98 o 
  -4   7   7      281.81      272.72     19.41 o 
  -3   7   7        0.05        0.00     10.43 o 
  -2   7   7      272.85      290.24     17.30 o 
  -1   7   7      109.23       83.29     12.98 o 
   0   7   7      257.50      261.30     11.29 o 
   1   7   7       31.13       28.84      9.87 o 
   2   7   7       14.80       22.07     10.20 o 
   3   7   7       42.02       35.82     10.76 o 
   4   7   7       15.34       28.72     12.53 o 
   5   7   7       16.10        2.99     12.42 o 
   6   7   7        0.63        6.77     11.31 o 
  -6   8   7        0.16        0.00     13.64 o 
  -5   8   7      143.68      177.01     18.52 o 
  -4   8   7       63.58       59.89     14.31 o 
  -3   8   7      126.45      107.91     16.19 o 
  -2   8   7        4.93        0.00     12.64 o 
  -1   8   7        5.92       29.39     10.76 o 
   0   8   7      329.31      314.08     13.76 o 
   1   8   7        0.81        0.00     10.65 o 
   2   8   7       25.54        0.00     13.20 o 
   3   8   7        4.10        0.00     12.64 o 
   4   8   7       12.70       24.07     10.87 o 
   5   8   7       10.14        7.54     12.64 o 
  -5   9   7       23.68       55.56     14.97 o 
  -4   9   7       12.87       19.30     13.42 o 
  -3   9   7       79.77       85.62     15.75 o 
  -2   9   7       14.65       16.52     12.98 o 
  -1   9   7      460.49      437.30     23.62 o 
   0   9   7       36.97       40.53     17.36 o 
   1   9   7      114.04       81.96     15.53 o 
   2   9   7      141.30      126.88     16.41 o 
   3   9   7        6.75       22.62     10.76 o 
   4   9   7       15.88       13.86     13.64 o 
   5   9   7       14.97        7.10     15.08 o 
  -4  10   7        0.92       23.73     12.09 o 
  -3  10   7       44.04       54.01     13.75 o 
  -2  10   7       32.52       56.12     11.98 o 
  -1  10   7       76.92       66.10     16.08 o 
   0  10   7        0.00        3.22     14.31 o 
   1  10   7        0.53       19.96      9.87 o 
   2  10   7       23.27       44.70     13.53 o 
   3  10   7        6.90        2.22     12.75 o 
   4  10   7       10.21        1.22     13.97 o 
  -2  11   7        3.39        9.32     11.53 o 
  -1  11   7        0.64        0.00     14.75 o 
   0  11   7       12.97       12.89      9.29 o 
   1  11   7        5.09        1.11     12.75 o 
   2  11   7        1.15       11.65     10.98 o 
  -8   0   8        9.29        8.32     15.19 o 
  -7   0   8       15.13        0.00     13.86 o 
  -6   0   8       99.74       78.30     12.98 o 
  -5   0   8       39.42       43.25     10.20 o 
  -4   0   8        0.01       17.30      6.43 o 
  -3   0   8     1215.62     1118.71     23.40 o 
  -2   0   8      907.19      952.02     18.96 o 
  -1   0   8      557.54      518.71     12.98 o 
   0   0   8     4212.92     3900.59     23.10 o 
   1   0   8      340.65      334.94     10.65 o 
   2   0   8     3255.54     3237.01     34.60 o 
   3   0   8       68.74       79.96      8.10 o 
   4   0   8     3329.40     3438.75     45.47 o 
   5   0   8       72.72       56.12     11.31 o 
   6   0   8        1.81       11.65      8.43 o 
   7   0   8       37.71       47.80     13.86 o 
   8   0   8        6.17        0.00     13.42 o 
  -8   1   8       89.86       63.22     17.74 o 
  -7   1   8        4.01        0.00     12.31 o 
  -6   1   8       14.41       20.18     12.64 o 
  -5   1   8      100.91      114.34     12.64 o 
  -4   1   8       74.33       85.29      9.21 o 
  -3   1   8       52.92       54.57      7.43 o 
  -2   1   8       53.56       58.23      6.88 o 
  -1   1   8      738.95      734.86     15.86 o 
   0   1   8     1828.11     1801.91     29.50 o 
   1   1   8      228.38      232.46      9.43 o 
   2   1   8     2194.63     2132.83     28.84 o 
   3   1   8      678.09      697.93     19.63 o 
   4   1   8      202.14      239.78     14.53 o 
   5   1   8      129.78      136.08     12.64 o 
   6   1   8       49.13       51.90     11.31 o 
   7   1   8        0.89        6.99     11.31 o 
   8   1   8        0.90        0.00     14.86 o 
  -8   2   8       84.63       96.82     17.63 o 
  -7   2   8        0.34        9.21     12.20 o 
  -6   2   8        0.14        0.00     11.98 o 
  -5   2   8        9.51        0.00      8.87 o 
  -4   2   8        0.58        3.55      6.21 o 
  -3   2   8        5.97        1.89      6.43 o 
  -2   2   8       31.44       40.04      6.54 o 
  -1   2   8      111.43      129.54      8.32 o 
   0   2   8       60.99       56.51      7.60 o 
   1   2   8      475.09      477.23     13.42 o 
   2   2   8      898.32      905.66     19.85 o 
   3   2   8      339.56      304.55     13.75 o 
   4   2   8       29.89       36.27      7.99 o 
   5   2   8       60.04       54.79     11.09 o 
   6   2   8      108.33      120.67     15.86 o 
   7   2   8        0.07        0.00     12.53 o 
   8   2   8        9.44       38.60     12.98 o 
  -7   3   8       36.02       50.57     13.20 o 
  -6   3   8        0.47        0.00     10.20 o 
  -5   3   8        0.46        4.44      8.43 o 
  -4   3   8      125.00      131.42     13.31 o 
  -3   3   8      789.09      851.43     22.29 o 
  -2   3   8       11.04        0.00      6.99 o 
  -1   3   8      509.86      508.28     15.19 o 
   0   3   8      420.66      394.69     40.76 o 
   1   3   8       77.14       85.84      7.99 o 
   2   3   8      325.90      305.66     13.42 o 
   3   3   8        9.08       20.63      6.21 o 
   4   3   8      343.79      350.02     16.52 o 
   5   3   8        0.43        0.00      9.09 o 
   6   3   8       34.19       32.83     11.53 o 
   7   3   8       33.02       15.75     14.86 o 
  -7   4   8        0.66        1.11     11.42 o 
  -6   4   8        1.21        0.00      9.32 o 
  -5   4   8       24.42       15.86     12.20 o 
  -4   4   8        5.15        2.66      8.21 o 
  -3   4   8        4.93        0.00      7.65 o 
  -2   4   8      602.37      659.11     19.52 o 
  -1   4   8      345.00      319.85     14.42 o 
   0   4   8     1562.56     1661.65    122.83 o 
   1   4   8      861.90      888.69     21.07 o 
   2   4   8      231.77      258.85     13.31 o 
   3   4   8      125.12      119.00     11.09 o 
   4   4   8       39.66       45.58      9.98 o 
   5   4   8       21.53       23.73     11.09 o 
   6   4   8       35.46       19.52     12.42 o 
   7   4   8       18.40        0.00     13.75 o 
  -7   5   8        7.52        0.00     13.42 o 
  -6   5   8       11.45        4.99     11.09 o 
  -5   5   8        4.41        9.32     10.98 o 
  -4   5   8       42.88       45.36     10.09 o 
  -3   5   8       94.08       85.84     10.31 o 
  -2   5   8      100.11       93.49     11.20 o 
  -1   5   8       26.30       21.74      7.54 o 
   0   5   8       33.40       29.66      5.60 o 
   1   5   8      626.00      645.47     19.52 o 
   2   5   8        0.61        0.00      8.10 o 
   3   5   8      112.49      121.77     11.87 o 
   4   5   8        0.36        3.66      9.32 o 
   5   5   8        4.55        5.99     12.31 o 
   6   5   8       13.87       23.73     12.09 o 
   7   5   8       30.92       74.75     14.86 o 
  -6   6   8      123.19      102.81     15.64 o 
  -5   6   8       71.87       65.32     14.09 o 
  -4   6   8       74.22       78.85     11.76 o 
  -3   6   8        5.94        7.87      8.87 o 
  -2   6   8        5.23        0.00      8.98 o 
  -1   6   8      245.33      272.39     15.42 o 
   0   6   8       65.48       62.66      8.76 o 
   1   6   8        2.15       10.76      7.65 o 
   2   6   8        0.72        7.10      7.54 o 
   3   6   8      127.00      134.20     14.09 o 
   4   6   8       90.78       97.93     14.09 o 
   5   6   8        7.98       22.07     12.75 o 
   6   6   8       14.57       31.72     11.87 o 
  -6   7   8       44.43       35.27     16.75 o 
  -5   7   8       19.54       49.13     12.75 o 
  -4   7   8      208.16      182.99     17.86 o 
  -3   7   8       15.10       27.95      9.76 o 
  -2   7   8       52.31       82.51     11.53 o 
  -1   7   8       44.06       39.26     11.31 o 
   0   7   8        3.78       12.41      6.41 o 
   1   7   8       23.41       31.05      9.43 o 
   2   7   8       63.68       74.42     10.76 o 
   3   7   8       10.04       11.98     10.76 o 
   4   7   8        0.90        0.00     11.09 o 
   5   7   8        8.23        0.00     12.87 o 
   6   7   8       13.89        4.55     14.42 o 
  -5   8   8        9.34       18.63     14.86 o 
  -4   8   8      230.54      219.04     20.63 o 
  -3   8   8      186.28      198.41     18.85 o 
  -2   8   8      142.24      150.83     15.64 o 
  -1   8   8      304.89      284.92     20.41 o 
   0   8   8       30.23       22.43     11.65 o 
   1   8   8        0.30       14.20     10.09 o 
   2   8   8      183.55      173.01     16.30 o 
   3   8   8        0.00        0.00     12.09 o 
   4   8   8       66.45       63.77     13.09 o 
   5   8   8        1.00        0.00     13.75 o 
  -5   9   8        0.29        0.00     12.42 o 
  -4   9   8       39.12       16.30     15.64 o 
  -3   9   8       18.50        8.98     13.97 o 
  -2   9   8      103.82      119.89     15.31 o 
  -1   9   8        5.52        0.00     13.09 o 
   0   9   8        8.33        4.02      9.29 o 
   1   9   8       42.48       56.56     13.31 o 
   2   9   8       50.40       45.80     12.75 o 
   3   9   8       13.79        0.00     12.64 o 
   4   9   8       15.99       19.52     12.20 o 
   5   9   8        3.24        1.22     11.76 o 
  -4  10   8        0.00        0.00     15.31 o 
  -3  10   8        0.39       15.64     10.31 o 
  -2  10   8        9.03        9.54     11.98 o 
  -1  10   8        2.83        7.10     10.31 o 
   0  10   8        0.19        0.00      7.72 o 
   1  10   8        9.02        0.00     11.53 o 
   2  10   8        2.23        7.43     11.65 o 
   3  10   8        6.55        0.00     13.97 o 
   4  10   8       22.98       34.82     14.64 o 
  -2  11   8        0.02        0.00     13.86 o 
  -1  11   8        0.01        3.44     12.75 o 
   0  11   8        0.62        6.36      9.29 o 
   1  11   8        3.36        7.99     14.86 o 
   2  11   8       11.98       11.87     13.53 o 
  -8   1   9       67.76       79.85     15.97 o 
  -7   1   9        1.42        4.10     11.09 o 
  -6   1   9        0.23       18.08      9.98 o 
  -5   1   9       60.92       60.67     11.65 o 
  -4   1   9       27.86       14.09      8.43 o 
  -3   1   9      167.50      161.37     10.65 o 
  -2   1   9       52.63       54.12      7.43 o 
  -1   1   9      586.25      586.25     15.19 o 
   0   1   9      843.96      766.11     11.91 o 
   1   1   9     1399.52     1337.42     21.74 o 
   2   1   9      831.02      818.26     18.96 o 
   3   1   9      369.52      434.20     16.19 o 
   4   1   9      374.33      399.15     17.52 o 
   5   1   9        0.79        2.11      8.21 o 
   6   1   9       26.32       32.50     10.76 o 
   7   1   9       11.56        0.00     12.31 o 
   8   1   9        7.74        0.00     13.20 o 
  -7   2   9       12.22       20.85     11.20 o 
  -6   2   9       69.52        3.55      9.54 o 
  -5   2   9       36.47       21.96      9.32 o 
  -4   2   9       61.92       57.78      8.76 o 
  -3   2   9        7.25        6.99      6.65 o 
  -2   2   9      196.11      191.87     10.98 o 
  -1   2   9      228.26      211.72     10.65 o 
   0   2   9      967.60      903.45     43.81 o 
   1   2   9       42.74       46.69      6.21 o 
   2   2   9        2.40       11.31      4.99 o 
   3   2   9        4.28        0.00      6.77 o 
   4   2   9        5.93        4.88      7.43 o 
   5   2   9        2.82        0.00      8.98 o 
   6   2   9       32.39       40.26     11.65 o 
   7   2   9       10.58       11.42     12.42 o 
  -7   3   9        3.09       22.51     12.75 o 
  -6   3   9        2.50        0.00     10.20 o 
  -5   3   9       12.31        0.00      9.21 o 
  -4   3   9       47.33       69.54      9.98 o 
  -3   3   9       62.90       65.99      8.65 o 
  -2   3   9       27.38       31.83      7.43 o 
  -1   3   9      148.25      156.27      9.98 o 
   0   3   9     1693.13     1671.34    122.55 o 
   1   3   9       43.64       38.37      7.10 o 
   2   3   9      229.66      242.00     12.75 o 
   3   3   9      208.40      204.40     12.87 o 
   4   3   9       28.86       32.05      9.43 o 
   5   3   9        1.74        9.87      9.21 o 
   6   3   9       49.01       58.00     13.86 o 
   7   3   9        0.97        0.00     12.98 o 
  -7   4   9       20.65       23.40     12.42 o 
  -6   4   9        2.01       18.08     10.54 o 
  -5   4   9       59.74       49.57     11.31 o 
  -4   4   9       62.32       47.69     10.87 o 
  -3   4   9      512.07      521.04     20.07 o 
  -2   4   9      148.13      147.39     11.87 o 
  -1   4   9     1222.49     1290.28     25.95 o 
   0   4   9      803.49      739.83     54.18 o 
   1   4   9        0.03        0.44      6.65 o 
   2   4   9      133.44      125.43     10.54 o 
   3   4   9        3.26        2.33      7.21 o 
   4   4   9       33.44       44.14      9.65 o 
   5   4   9      101.31      115.01     16.08 o 
   6   4   9      108.28      140.63     16.75 o 
   7   4   9       17.23       11.09     14.86 o 
  -7   5   9        0.83        0.00     12.20 o 
  -6   5   9       10.05       16.19     12.53 o 
  -5   5   9       39.62       30.50     11.87 o 
  -4   5   9       86.28       71.42     11.65 o 
  -3   5   9      180.73      189.76     14.42 o 
  -2   5   9      705.41      735.31     22.96 o 
  -1   5   9       86.92      112.68     10.65 o 
   0   5   9       24.23       28.25      8.65 o 
   1   5   9        7.60        0.00      7.32 o 
   2   5   9       31.35       18.08      9.32 o 
   3   5   9        5.25       20.30      8.21 o 
   4   5   9      135.61      100.48     13.53 o 
   5   5   9      201.45      186.54     17.41 o 
   6   5   9       21.13       18.08     14.20 o 
   7   5   9       14.77        5.88     15.42 o 
  -6   6   9        1.26       10.76     12.53 o 
  -5   6   9       13.01       32.83     10.98 o 
  -4   6   9        0.67        0.00     10.76 o 
  -3   6   9        1.86        7.32      9.09 o 
  -2   6   9      380.00      374.86     18.19 o 
  -1   6   9       41.07       53.35      9.65 o 
   0   6   9       16.97       14.97      5.60 o 
   1   6   9        0.01        1.89      7.65 o 
   2   6   9        2.40        2.00      9.32 o 
   3   6   9        8.84       16.75      9.09 o 
   4   6   9        3.02       13.97     10.20 o 
   5   6   9       90.79       94.60     16.64 o 
   6   6   9       16.52        3.22     13.09 o 
  -6   7   9      119.25      112.24     19.41 o 
  -5   7   9       19.39        0.00     13.75 o 
  -4   7   9       50.14       36.27     13.64 o 
  -3   7   9        5.99        0.00     11.42 o 
  -2   7   9        3.93        0.00     11.20 o 
  -1   7   9      290.82      335.49     19.08 o 
   0   7   9       43.66       29.97      7.65 o 
   1   7   9       17.78       28.39      9.32 o 
   2   7   9        4.84        3.77      8.76 o 
   3   7   9       21.31        1.66     10.43 o 
   4   7   9       51.86       52.46     12.64 o 
   5   7   9        8.16       11.20     12.64 o 
   6   7   9        2.90       16.19     14.53 o 
  -5   8   9       41.45       28.95     16.19 o 
  -4   8   9        0.41        6.99     11.31 o 
  -3   8   9        2.66        6.43     12.09 o 
  -2   8   9        0.89        5.10     11.53 o 
  -1   8   9       22.65       29.06     12.09 o 
   0   8   9       97.31       92.38     23.07 o 
   1   8   9       43.59       43.59     11.53 o 
   2   8   9       12.33        0.00     12.09 o 
   3   8   9        0.76        4.55     11.98 o 
   4   8   9       59.25       56.89     13.75 o 
   5   8   9        5.69        5.55     12.42 o 
  -4   9   9        2.04        4.44     14.31 o 
  -3   9   9       99.04       76.41     14.86 o 
  -2   9   9        6.99        0.00     12.64 o 
  -1   9   9       11.93       41.26     11.98 o 
   0   9   9      398.61      389.16     26.17 o 
   1   9   9       15.49       18.30     12.98 o 
   2   9   9       53.87       58.23     14.64 o 
   3   9   9       82.82       86.40     15.64 o 
   4   9   9       10.69        0.00     15.08 o 
  -3  10   9       21.30       26.17     13.53 o 
  -2  10   9       34.44       38.60     12.64 o 
  -1  10   9       13.01       14.53     12.53 o 
   0  10   9        3.64        0.00      8.54 o 
   1  10   9       11.63       10.31     13.53 o 
   2  10   9        0.92       16.08     11.31 o 
   3  10   9        2.25       29.50     11.53 o 
  -2  11   9        0.59       16.86     12.64 o 
  -1  11   9        0.21        0.00     14.20 o 
   0  11   9        0.21        0.00      9.72 o 
   1  11   9        0.52        0.00     11.98 o 
   2  11   9        3.43       17.97     12.31 o 
  -7   0  10       39.21       46.69     12.31 o 
  -6   0  10       12.88       28.84     10.98 o 
  -5   0  10      101.66       99.04     12.20 o 
  -4   0  10       70.45       80.85      9.98 o 
  -3   0  10      468.59      390.61     15.53 o 
  -2   0  10        1.37        1.66      5.10 o 
  -1   0  10        5.38        8.54      5.32 o 
   0   0  10     1920.30     1973.89     18.70 o 
   1   0  10      156.92      163.48      9.43 o 
   2   0  10     3900.78     4221.75     42.59 o 
   3   0  10       41.61       45.03      7.54 o 
   4   0  10      166.41      192.20     13.53 o 
   5   0  10      168.11      192.98     14.86 o 
   6   0  10       22.41       23.51     11.31 o 
   7   0  10        1.75        0.00     11.31 o 
  -7   1  10       18.10       17.74     12.75 o 
  -6   1  10       26.56       10.54     12.20 o 
  -5   1  10        1.59        0.78      8.98 o 
  -4   1  10       54.28       58.56      8.76 o 
  -3   1  10       74.51       77.75      9.09 o 
  -2   1  10      835.74      873.94     20.30 o 
  -1   1  10      183.64      194.09     10.54 o 
   0   1  10     5124.75     4946.92     61.77 o 
   1   1  10       42.70       34.94      7.87 o 
   2   1  10        0.39        3.77      5.77 o 
   3   1  10      231.07      236.78     12.87 o 
   4   1  10        2.39        9.76      7.21 o 
   5   1  10       21.82        5.10      9.32 o 
   6   1  10       11.76       16.64     11.42 o 
   7   1  10        1.93       12.53     11.98 o 
  -7   2  10        3.51       21.29     11.09 o 
  -6   2  10        0.23        3.55      9.76 o 
  -5   2  10        0.10        5.32      8.76 o 
  -4   2  10       58.50       58.11     10.09 o 
  -3   2  10      279.39      340.70     15.31 o 
  -2   2  10      567.57      543.66     17.52 o 
  -1   2  10       49.25       50.35      7.21 o 
   0   2  10        0.28        0.00      4.58 o 
   1   2  10      914.33      983.51     20.52 o 
   2   2  10       54.89       79.30      7.65 o 
   3   2  10      697.82      697.49     20.74 o 
   4   2  10       38.44       47.80      9.21 o 
   5   2  10        0.87        0.00      8.43 o 
   6   2  10        1.34        0.00     10.20 o 
   7   2  10       12.28       26.51     12.53 o 
  -7   3  10        0.12       19.63     11.31 o 
  -6   3  10       69.01       91.16     13.75 o 
  -5   3  10      173.39      178.11     15.31 o 
  -4   3  10      232.11      241.33     15.08 o 
  -3   3  10       29.00       35.05      8.10 o 
  -2   3  10     1219.78     1225.51     25.84 o 
  -1   3  10      228.75      221.04     11.53 o 
   0   3  10      425.95      423.45     22.24 o 
   1   3  10      248.23      205.40     11.87 o 
   2   3  10      316.61      333.38     13.86 o 
   3   3  10       38.50       47.91      8.43 o 
   4   3  10       57.47       64.44     10.76 o 
   5   3  10      183.09      221.37     16.19 o 
   6   3  10        6.98       12.09     12.87 o 
   7   3  10        0.83        9.76     11.76 o 
  -7   4  10        0.84        5.66     10.76 o 
  -6   4  10        2.20        0.00     10.98 o 
  -5   4  10        0.54       11.65      9.65 o 
  -4   4  10       64.97       82.85     11.09 o 
  -3   4  10       12.19       14.75      8.65 o 
  -2   4  10     1409.68     1573.31     31.16 o 
  -1   4  10      754.91      819.60     21.85 o 
   0   4  10      587.05      575.97     49.80 o 
   1   4  10      203.56      196.30     11.76 o 
   2   4  10        4.99        0.00      7.87 o 
   3   4  10        1.43        0.00      8.21 o 
   4   4  10      366.85      352.24     19.19 o 
   5   4  10        1.61        0.00     11.76 o 
   6   4  10      247.33      257.30     21.40 o 
   7   4  10       52.61       51.02     17.41 o 
  -7   5  10        5.11       15.53     12.75 o 
  -6   5  10        5.08        0.00     12.09 o 
  -5   5  10       37.04       51.68     11.65 o 
  -4   5  10       86.07       78.19     12.31 o 
  -3   5  10       35.75       44.14      9.54 o 
  -2   5  10       44.85       55.34      9.87 o 
  -1   5  10      157.38      202.40     12.75 o 
   0   5  10       15.71       13.17      5.45 o 
   1   5  10        2.98        0.00      7.43 o 
   2   5  10       21.65        6.10      8.43 o 
   3   5  10        4.06        0.00      9.54 o 
   4   5  10       41.86       68.65     12.64 o 
   5   5  10      138.19      131.42     18.52 o 
   6   5  10       35.05       41.04     13.20 o 
   7   5  10      110.54      110.46     18.74 o 
  -6   6  10       70.20       68.10     14.86 o 
  -5   6  10       15.43       26.84     10.98 o 
  -4   6  10        0.26        0.00     10.09 o 
  -3   6  10       11.38        8.32      8.87 o 
  -2   6  10        5.42        6.88      9.76 o 
  -1   6  10        2.69        0.00      8.76 o 
   0   6  10        0.83        7.23      5.33 o 
   1   6  10      314.14      334.71     16.52 o 
   2   6  10       41.93       53.35      9.65 o 
   3   6  10        3.93       24.07      9.09 o 
   4   6  10      122.23      101.92     16.19 o 
   5   6  10       82.68       65.10     16.52 o 
   6   6  10        0.78        0.00     14.42 o 
  -6   7  10       77.91       71.87     16.86 o 
  -5   7  10        0.29        0.00     11.42 o 
  -4   7  10       10.18       21.29     11.09 o 
  -3   7  10        2.02        4.99      8.76 o 
  -2   7  10       76.63       54.79     11.98 o 
  -1   7  10      102.30      112.68     14.42 o 
   0   7  10        2.21        4.33      6.51 o 
   1   7  10        3.15        0.00      9.32 o 
   2   7  10      126.27      126.43     14.31 o 
   3   7  10       32.04       25.06     11.53 o 
   4   7  10        2.65       11.09     11.31 o 
   5   7  10        2.09        0.00     13.97 o 
   6   7  10       44.88       66.99     16.41 o 
  -5   8  10       51.41       53.23     17.74 o 
  -4   8  10       55.19       56.23     13.97 o 
  -3   8  10       32.29       39.15     12.31 o 
  -2   8  10       42.78       35.60     14.09 o 
  -1   8  10      110.36      110.35     15.75 o 
   0   8  10      173.32      159.46     11.60 o 
   1   8  10       55.03       44.81     12.98 o 
   2   8  10       94.95       91.94     14.09 o 
   3   8  10        4.18        0.00     11.09 o 
   4   8  10        9.34        0.00     14.53 o 
   5   8  10        7.36       22.62     11.87 o 
  -4   9  10       22.46       24.73     14.20 o 
  -3   9  10        0.43        1.00     11.42 o 
  -2   9  10       28.12        7.76     12.98 o 
  -1   9  10        4.56       17.86     11.98 o 
   0   9  10        0.98        0.00      9.02 o 
   1   9  10       22.74       26.28     13.09 o 
   2   9  10        0.10        7.76      9.32 o 
   3   9  10       16.85       25.95     11.98 o 
   4   9  10       23.74       39.37     13.75 o 
  -3  10  10        6.28        3.44     13.42 o 
  -2  10  10        2.26        0.00     13.31 o 
  -1  10  10        2.59        4.21     11.20 o 
   0  10  10        1.32       13.17      8.82 o 
   1  10  10        1.31        0.00     13.20 o 
   2  10  10        4.86        0.00     11.31 o 
   3  10  10       13.96       16.19     13.09 o 
  -1  11  10        1.93        7.10     12.64 o 
   0  11  10       10.53        3.60     12.26 o 
   1  11  10        0.33        0.00     14.42 o 
  -7   1  11        6.67        0.00     12.20 o 
  -6   1  11        0.21        3.66     10.09 o 
  -5   1  11        2.09        6.10      8.65 o 
  -4   1  11       39.29       45.80     10.09 o 
  -3   1  11        1.98        0.00      7.65 o 
  -2   1  11      295.09      304.10     14.53 o 
  -1   1  11     1013.74     1007.25     21.52 o 
   0   1  11       16.34        0.00      7.43 o 
   1   1  11     1822.47     1904.59     28.50 o 
   2   1  11      581.94      642.03     18.08 o 
   3   1  11        3.30        0.00      7.32 o 
   4   1  11        1.70        5.66      6.88 o 
   5   1  11        6.19        0.00      9.76 o 
   6   1  11       35.83       54.79     12.53 o 
   7   1  11       10.51       29.72     12.09 o 
  -7   2  11       13.63        0.00     13.75 o 
  -6   2  11       38.95       47.91     13.09 o 
  -5   2  11        9.69       16.41      9.21 o 
  -4   2  11        7.38       21.07      8.32 o 
  -3   2  11       94.72      100.04     11.42 o 
  -2   2  11      200.55      183.66     12.09 o 
  -1   2  11      142.62      127.76      9.87 o 
   0   2  11        3.01        7.15      3.61 o 
   1   2  11      172.57      190.87     10.87 o 
   2   2  11        0.07        1.00      6.65 o 
   3   2  11      118.86      105.69     11.31 o 
   4   2  11        6.39        3.88      7.99 o 
   5   2  11       51.97       67.54     12.09 o 
   6   2  11       13.30        6.43     12.31 o 
   7   2  11       25.38       18.41     14.75 o 
  -7   3  11        1.27        0.00     12.20 o 
  -6   3  11        9.67       28.61     10.65 o 
  -5   3  11        1.99        4.10      9.54 o 
  -4   3  11        2.85        5.55      8.54 o 
  -3   3  11       13.64       22.51      8.76 o 
  -2   3  11      306.22      335.82     16.41 o 
  -1   3  11      207.11      205.95     11.87 o 
   0   3  11       56.43       60.65      5.95 o 
   1   3  11       40.35       56.12      7.99 o 
   2   3  11      165.30      183.44     12.09 o 
   3   3  11        3.52        9.43      7.21 o 
   4   3  11       81.30       82.62     13.09 o 
   5   3  11        4.64        0.00     10.09 o 
   6   3  11       81.06       24.73     11.20 o 
   7   3  11        3.53       17.74     12.64 o 
  -7   4  11        0.38        0.00     11.76 o 
  -6   4  11       68.43       75.75     14.53 o 
  -5   4  11       28.97       21.40     10.76 o 
  -4   4  11        4.50        3.66      8.21 o 
  -3   4  11      191.84      184.21     13.20 o 
  -2   4  11      620.11      683.29     21.96 o 
  -1   4  11      573.07      605.77     19.52 o 
   0   4  11      155.69      158.46      8.37 o 
   1   4  11       53.80       59.11      9.87 o 
   2   4  11       46.58       35.82      8.65 o 
   3   4  11        4.90        5.10      8.32 o 
   4   4  11      123.61      143.51     15.08 o 
   5   4  11       58.04       90.50     13.53 o 
   6   4  11       19.51       20.85     13.42 o 
   7   4  11       53.27       62.33     15.97 o 
  -7   5  11        0.04       12.09     13.53 o 
  -6   5  11       17.26       16.86     13.09 o 
  -5   5  11        1.23       13.75      9.32 o 
  -4   5  11      446.23      460.26     22.74 o 
  -3   5  11       59.85       72.53     10.98 o 
  -2   5  11      127.42      108.47     12.75 o 
  -1   5  11       46.37       33.72      8.98 o 
   0   5  11       10.02       14.37      8.60 o 
   1   5  11        6.96        0.00      8.10 o 
   2   5  11        1.65        0.00      8.54 o 
   3   5  11      223.17      256.08     17.08 o 
   4   5  11      114.38      103.36     14.42 o 
   5   5  11        9.21       18.19     12.64 o 
   6   5  11        0.28        9.43     13.20 o 
  -6   6  11       35.01       32.50     13.64 o 
  -5   6  11       15.50        8.87     12.64 o 
  -4   6  11        0.13        2.55     10.31 o 
  -3   6  11        0.72        0.00      9.98 o 
  -2   6  11      239.95      212.16     17.08 o 
  -1   6  11      215.69      215.82     14.42 o 
   0   6  11        4.03        0.00      5.75 o 
   1   6  11       33.91       27.39     10.09 o 
   2   6  11       39.25       45.36     10.20 o 
   3   6  11       93.61      121.66     13.86 o 
   4   6  11        1.48        0.00     11.53 o 
   5   6  11        5.50        0.00     13.20 o 
   6   6  11        0.31        0.00     13.75 o 
  -6   7  11       18.25       27.62     14.31 o 
  -5   7  11        3.76       12.75     11.98 o 
  -4   7  11       13.63        8.54      9.98 o 
  -3   7  11        0.04        0.00     10.76 o 
  -2   7  11       10.78        7.99     10.20 o 
  -1   7  11       91.34       96.71     12.98 o 
   0   7  11      104.64       94.59      8.86 o 
   1   7  11       31.83        5.99     11.42 o 
   2   7  11        0.13        0.00      9.54 o 
   3   7  11        3.34        4.33      9.65 o 
   4   7  11       21.38       30.39     13.20 o 
   5   7  11       42.28       30.72     14.42 o 
   6   7  11        0.01        8.43     14.75 o 
  -5   8  11       20.08        6.88     13.31 o 
  -4   8  11        0.11        8.32     11.76 o 
  -3   8  11       18.01       21.07     12.09 o 
  -2   8  11        8.45        0.89     10.98 o 
  -1   8  11       42.87       30.72     12.20 o 
   0   8  11       60.28       51.97      8.97 o 
   1   8  11      111.73       99.70     13.31 o 
   2   8  11       63.31       85.51     13.97 o 
   3   8  11      102.31      123.99     15.64 o 
   4   8  11       57.63       78.08     15.42 o 
   5   8  11        0.09       17.30     12.75 o 
  -4   9  11       21.74       31.05     14.20 o 
  -3   9  11        0.51       29.72     11.53 o 
  -2   9  11      145.38      141.74     17.63 o 
  -1   9  11        0.01        1.00     10.54 o 
   0   9  11        0.34        0.40      8.27 o 
   1   9  11       65.77       85.40     13.64 o 
   2   9  11       18.57       25.95     13.20 o 
   3   9  11       36.11       69.87     13.53 o 
   4   9  11        2.41        0.00     12.75 o 
  -3  10  11       21.38       10.65     15.08 o 
  -2  10  11        3.11        0.00     12.53 o 
  -1  10  11        0.00        3.22     12.75 o 
   0  10  11        4.56       24.10      7.85 o 
   1  10  11        8.81       13.97     12.42 o 
   2  10  11        5.17       25.62     13.09 o 
   3  10  11        5.90       10.54     12.75 o 
  -1  11  11        0.94        0.00     12.64 o 
   0  11  11        0.24        2.64     17.91 o 
   1  11  11        0.33       15.64     11.53 o 
  -7   0  12       77.12       52.13     15.53 o 
  -6   0  12       77.78       90.28     13.09 o 
  -5   0  12        2.93       10.87      9.43 o 
  -4   0  12       37.85       39.48     10.20 o 
  -3   0  12       23.84       24.40      7.43 o 
  -2   0  12       51.63       78.19      7.76 o 
  -1   0  12        2.48        0.00      5.99 o 
   0   0  12      700.62      728.70     13.06 o 
   1   0  12     1182.21     1179.26     23.51 o 
   2   0  12      654.55      697.15     19.52 o 
   3   0  12      215.11      221.81     12.53 o 
   4   0  12       15.56        5.88      8.54 o 
   5   0  12        3.54        1.55      9.76 o 
   6   0  12        0.73        0.00     11.09 o 
   7   0  12       87.03      126.54     16.41 o 
  -7   1  12        6.57        6.54     12.87 o 
  -6   1  12        0.70        9.32     10.31 o 
  -5   1  12      126.21      128.10     12.75 o 
  -4   1  12      267.28      258.97     16.30 o 
  -3   1  12       95.27       88.95     10.31 o 
  -2   1  12     1558.88     1612.46     29.28 o 
  -1   1  12      726.87      785.99     20.07 o 
   0   1  12      450.20      468.68     11.99 o 
   1   1  12      122.38      115.79      9.87 o 
   2   1  12        5.23        0.00      6.65 o 
   3   1  12       21.94       15.64      7.65 o 
   4   1  12        9.56       11.20      7.54 o 
   5   1  12        0.52        1.55     10.20 o 
   6   1  12       15.80       33.27     11.09 o 
   7   1  12        5.66        0.00     12.42 o 
  -7   2  12       23.38       36.60     13.42 o 
  -6   2  12       84.93       89.94     15.53 o 
  -5   2  12       12.17        2.44      9.32 o 
  -4   2  12       39.94       41.81     10.54 o 
  -3   2  12       19.41        0.00      8.98 o 
  -2   2  12        2.66        0.00      7.21 o 
  -1   2  12      752.22      801.30     20.74 o 
   0   2  12       31.15       29.97      8.65 o 
   1   2  12      997.75     1019.56     23.29 o 
   2   2  12       42.28       43.59      7.54 o 
   3   2  12        6.77        0.00      8.21 o 
   4   2  12      114.69      148.61     12.75 o 
   5   2  12        4.35        2.44     10.31 o 
   6   2  12       13.64       23.62     12.31 o 
   7   2  12        1.43        0.00     13.31 o 
  -7   3  12       30.94       37.60     13.31 o 
  -6   3  12       54.48       45.92     13.31 o 
  -5   3  12       36.93       41.04     10.65 o 
  -4   3  12      210.67      222.03     15.53 o 
  -3   3  12       22.71       28.61      8.54 o 
  -2   3  12        0.34        1.11      7.54 o 
  -1   3  12      812.87      761.15     20.96 o 
   0   3  12      215.12      211.53     22.51 o 
   1   3  12      416.33      408.91     15.75 o 
   2   3  12      264.02      226.91     13.64 o 
   3   3  12        5.37        9.32      7.21 o 
   4   3  12      256.81      243.22     17.63 o 
   5   3  12       25.84       42.59     12.87 o 
   6   3  12       80.10       25.29     11.53 o 
   7   3  12        4.31        5.66     12.42 o 
  -7   4  12        3.57        0.00     12.42 o 
  -6   4  12        0.30       17.41     11.09 o 
  -5   4  12        6.46        0.89      9.98 o 
  -4   4  12       67.41       46.69     12.64 o 
  -3   4  12      129.41      172.79     12.98 o 
  -2   4  12       14.29       31.16      8.10 o 
  -1   4  12      292.08      339.37     15.97 o 
   0   4  12      152.62      150.69      8.50 o 
   1   4  12       68.28       54.79      9.32 o 
   2   4  12      385.31      387.51     17.08 o 
   3   4  12        7.49        7.32      8.76 o 
   4   4  12      268.79      278.82     19.08 o 
   5   4  12        0.55        0.00     13.75 o 
   6   4  12      181.71      194.42     20.07 o 
   7   4  12       86.68       97.82     20.18 o 
  -6   5  12       25.48       11.87     12.87 o 
  -5   5  12        1.20        0.00      9.98 o 
  -4   5  12       67.82       58.45     13.86 o 
  -3   5  12       80.14       84.73     13.31 o 
  -2   5  12       14.55       16.52      8.65 o 
  -1   5  12      189.16      236.45     14.42 o 
   0   5  12        1.48        0.36      5.38 o 
   1   5  12       53.05       58.78     10.54 o 
   2   5  12      257.47      261.52     16.08 o 
   3   5  12       27.30       34.94     11.98 o 
   4   5  12        6.19       12.31     11.31 o 
   5   5  12      277.37      298.56     21.85 o 
   6   5  12       10.01        0.00     15.19 o 
  -6   6  12       12.72       16.08     13.53 o 
  -5   6  12        0.49        0.00     12.31 o 
  -4   6  12        0.28        0.00     10.54 o 
  -3   6  12       15.18       21.63      9.98 o 
  -2   6  12        0.55        4.44      9.87 o 
  -1   6  12      424.20      403.25     20.07 o 
   0   6  12       13.45       15.57      9.54 o 
   1   6  12       26.10       60.44     10.98 o 
   2   6  12      167.86      171.24     15.42 o 
   3   6  12      211.57      217.04     15.31 o 
   4   6  12       18.41       24.95     12.31 o 
   5   6  12       44.00       57.34     14.64 o 
   6   6  12       45.88       77.63     14.86 o 
  -5   7  12       10.17        2.22     12.31 o 
  -4   7  12       11.17       25.40      9.09 o 
  -3   7  12       13.04       20.41     11.87 o 
  -2   7  12        0.55        4.10      9.87 o 
  -1   7  12       64.19       75.08     12.87 o 
   0   7  12      162.59      158.92     20.74 o 
   1   7  12       45.48       32.05     11.42 o 
   2   7  12        2.50        9.87     10.98 o 
   3   7  12        4.23        0.00     12.53 o 
   4   7  12      142.22      154.71     18.96 o 
   5   7  12       77.41      115.01     16.52 o 
  -5   8  12        5.12        0.00     14.31 o 
  -4   8  12        6.49       20.30     12.64 o 
  -3   8  12       37.71       37.26     15.08 o 
  -2   8  12       30.76       37.60     11.87 o 
  -1   8  12       11.27       27.17     10.76 o 
   0   8  12       11.69        5.55      9.54 o 
   1   8  12        2.01        3.55     10.87 o 
   2   8  12       46.58       54.01     13.09 o 
   3   8  12        6.27        2.00     12.98 o 
   4   8  12       31.38       21.29     15.31 o 
   5   8  12        2.19        0.00     13.75 o 
  -4   9  12        2.95        0.00     13.31 o 
  -3   9  12       12.04        0.00     14.31 o 
  -2   9  12        0.05       15.31     11.31 o 
  -1   9  12       14.41       13.75     13.31 o 
   0   9  12        2.79        4.94      7.47 o 
   1   9  12        8.96        4.88     11.31 o 
   2   9  12       37.05       23.51     15.19 o 
   3   9  12        5.36       11.98     11.53 o 
   4   9  12        6.14        0.00     12.53 o 
  -3  10  12        0.38        7.21     12.53 o 
  -2  10  12        2.32        0.00     12.64 o 
  -1  10  12        1.43        4.44     12.31 o 
   0  10  12        0.76        0.00      9.82 o 
   1  10  12       18.99       24.29     12.87 o 
   2  10  12        1.15        0.00     12.64 o 
   3  10  12        1.12        1.22     13.53 o 
  -7   1  13       20.13        8.98     13.53 o 
  -6   1  13        2.33        5.77     12.42 o 
  -5   1  13        3.65        0.00     10.98 o 
  -4   1  13       32.32        9.76     10.09 o 
  -3   1  13      100.63       78.52     11.98 o 
  -2   1  13       38.04       25.95     10.20 o 
  -1   1  13      805.61      809.06     21.29 o 
   0   1  13     2245.59     2272.86     50.13 o 
   1   1  13       21.03       20.63      7.99 o 
   2   1  13       16.58       20.74      6.65 o 
   3   1  13       14.24        7.10      7.76 o 
   4   1  13       51.67       44.92      9.98 o 
   5   1  13      107.44      110.13     12.98 o 
   6   1  13       67.69       59.00     15.19 o 
   7   1  13        6.53        7.76     12.87 o 
  -7   2  13        4.42        1.11     13.42 o 
  -6   2  13       44.49        7.76     14.42 o 
  -5   2  13       24.14       22.51      9.87 o 
  -4   2  13      183.09      186.32     15.31 o 
  -3   2  13       12.20        4.33      9.32 o 
  -2   2  13      111.94      104.03      9.87 o 
  -1   2  13      478.60      464.59     17.41 o 
   0   2  13        8.09       14.97      4.27 o 
   1   2  13      283.11      269.61     13.53 o 
   2   2  13       82.02      101.04      9.87 o 
   3   2  13      192.75      178.00     13.53 o 
   4   2  13       95.41       66.77     12.42 o 
   5   2  13       91.12       81.29     15.42 o 
   6   2  13       70.95       68.87     13.64 o 
   7   2  13        2.73        9.09     12.53 o 
  -7   3  13       28.25        0.00     15.19 o 
  -6   3  13       10.42        2.99     13.42 o 
  -5   3  13       14.28       25.95     10.65 o 
  -4   3  13      154.94      150.94     14.42 o 
  -3   3  13        0.55        9.09      8.32 o 
  -2   3  13      182.40      189.32     12.53 o 
  -1   3  13        1.60        5.32      7.76 o 
   0   3  13       14.08       20.02      5.01 o 
   1   3  13       53.16       44.25      8.98 o 
   2   3  13      170.43      150.17     12.09 o 
   3   3  13       14.12       12.31      8.76 o 
   4   3  13       10.78        8.98     11.20 o 
   5   3  13       10.41       21.52     10.98 o 
   6   3  13       90.59       98.15     17.97 o 
   7   3  13       14.73       15.08     16.19 o 
  -7   4  13        5.11       14.53     11.87 o 
  -6   4  13        0.12       10.43     11.09 o 
  -5   4  13       74.49       83.73     13.97 o 
  -4   4  13        8.61       16.64     10.20 o 
  -3   4  13        7.70        9.09      8.65 o 
  -2   4  13      108.68      118.89     12.53 o 
  -1   4  13      256.15      255.86     14.75 o 
   0   4  13      185.81      173.49     16.80 o 
   1   4  13      199.86      217.49     13.86 o 
   2   4  13       85.55       88.50     12.53 o 
   3   4  13        0.00        2.77      9.76 o 
   4   4  13      229.91      245.77     18.74 o 
   5   4  13       94.44       72.53     15.75 o 
   6   4  13        2.82        0.00     14.53 o 
   7   4  13        2.16        1.22     16.97 o 
  -6   5  13       29.01       33.16     12.98 o 
  -5   5  13        0.02        2.88     11.20 o 
  -4   5  13       42.36       51.13     11.09 o 
  -3   5  13        6.19        0.00      9.87 o 
  -2   5  13      617.25      637.49     23.84 o 
  -1   5  13       45.76       72.75     10.31 o 
   0   5  13        0.77        0.00      6.51 o 
   1   5  13       90.40       86.95     11.31 o 
   2   5  13     1124.91     1139.23     30.72 o 
   3   5  13      170.11      171.79     16.41 o 
   4   5  13       93.93      112.02     15.86 o 
   5   5  13      107.88      105.92     17.19 o 
   6   5  13       34.30       25.29     16.41 o 
  -6   6  13        9.33        0.00     14.86 o 
  -5   6  13       18.32       11.42     14.09 o 
  -4   6  13       33.06       47.02     12.31 o 
  -3   6  13       21.84       17.41     10.43 o 
  -2   6  13        3.57        0.00     11.20 o 
  -1   6  13      560.18      610.65     24.07 o 
   0   6  13       25.30       26.31      7.43 o 
   1   6  13      285.30      251.20     18.30 o 
   2   6  13        6.10        3.77     11.09 o 
   3   6  13       10.56       14.09     12.53 o 
   4   6  13       64.61       64.33     13.97 o 
   5   6  13       44.99       44.36     16.41 o 
   6   6  13        5.36        0.00     14.53 o 
  -5   7  13        0.36        0.00     13.86 o 
  -4   7  13        0.61        0.00     12.20 o 
  -3   7  13        8.11       12.75     11.53 o 
  -2   7  13        0.00        0.00     11.53 o 
  -1   7  13       53.66       35.60     13.20 o 
   0   7  13        4.75        0.00      7.57 o 
   1   7  13       29.09       19.41     11.87 o 
   2   7  13       10.30        8.54     12.09 o 
   3   7  13        0.13       27.39     11.65 o 
   4   7  13        5.29        2.99     12.64 o 
   5   7  13       33.86       46.69     15.42 o 
  -5   8  13        8.11       10.87     12.75 o 
  -4   8  13       29.13       67.87     13.20 o 
  -3   8  13        6.40       14.09     12.64 o 
  -2   8  13      123.79      117.12     15.08 o 
  -1   8  13       17.29        3.66     12.09 o 
   0   8  13        4.23       15.86      8.04 o 
   1   8  13       36.41       38.04     13.53 o 
   2   8  13        8.64       17.97     10.87 o 
   3   8  13        0.26       16.08     10.31 o 
   4   8  13        6.38        3.33     13.97 o 
   5   8  13        0.28       36.04     10.20 o 
  -4   9  13       10.78        3.55     15.42 o 
  -3   9  13        5.78       16.64     12.98 o 
  -2   9  13        8.42       10.54     11.42 o 
  -1   9  13       10.15       10.09     12.75 o 
   0   9  13        0.47       10.41      8.48 o 
   1   9  13        2.04       23.29      9.54 o 
   2   9  13        0.74        0.00     12.09 o 
   3   9  13        0.66        0.00     13.42 o 
   4   9  13        5.10       19.19     11.98 o 
  -2  10  13        0.43        0.00     12.64 o 
  -1  10  13        4.00        7.87     12.98 o 
   0  10  13       24.18       16.86     10.66 o 
   1  10  13       11.16       48.47     14.42 o 
   2  10  13        0.57        5.88     12.75 o 
  -7   0  14        1.60        4.55     12.42 o 
  -6   0  14      142.68      124.21     17.97 o 
  -5   0  14       34.93       54.45     11.53 o 
  -4   0  14      215.55      227.02     16.41 o 
  -3   0  14       19.82       30.39      7.76 o 
  -2   0  14      274.59      286.69     14.31 o 
  -1   0  14      471.79      505.62     17.52 o 
   0   0  14     1074.46     1204.36     17.88 o 
   1   0  14      106.02       95.27      8.87 o 
   2   0  14       51.51       64.88      7.65 o 
   3   0  14       15.34       11.76      7.76 o 
   4   0  14       34.20       37.93      9.87 o 
   5   0  14      102.45       99.15     14.09 o 
   6   0  14      159.70      146.06     18.30 o 
   7   0  14       13.19       11.31     15.42 o 
  -7   1  14        3.77        4.55     13.42 o 
  -6   1  14        9.71       13.75     11.42 o 
  -5   1  14        1.75        0.00     10.31 o 
  -4   1  14      204.89      232.79     15.64 o 
  -3   1  14      883.77      922.07     26.51 o 
  -2   1  14      674.62      662.77     21.63 o 
  -1   1  14       91.94       85.29     12.64 o 
   0   1  14       33.48        0.00     66.32 o 
   1   1  14       53.82       62.88      8.43 o 
   2   1  14       45.43       38.71      8.43 o 
   3   1  14       66.44       67.54     10.76 o 
   4   1  14        1.88        0.00      9.54 o 
   5   1  14       10.35        4.21     10.43 o 
   6   1  14        9.86        4.88     12.20 o 
   7   1  14       17.84        9.09     15.19 o 
  -7   2  14        0.31       15.19     11.87 o 
  -6   2  14       12.24       22.07     12.42 o 
  -5   2  14        0.49        6.10      9.98 o 
  -4   2  14      206.42      157.26     14.42 o 
  -3   2  14      300.90      301.89     16.97 o 
  -2   2  14        6.16        5.77      6.99 o 
  -1   2  14      319.15      332.50     15.97 o 
   0   2  14        0.22        6.93      8.48 o 
   1   2  14       66.40       71.53      9.54 o 
   2   2  14      111.85      125.32     11.20 o 
   3   2  14        0.00        5.21      8.43 o 
   4   2  14      165.61      198.08     16.52 o 
   5   2  14        0.56        4.33     10.31 o 
   6   2  14        3.46       11.98     12.98 o 
   7   2  14        6.43       23.18     12.20 o 
  -7   3  14        2.44        4.77     12.31 o 
  -6   3  14       37.60       29.94     13.09 o 
  -5   3  14        3.86       14.31     10.20 o 
  -4   3  14       63.65       59.89     11.53 o 
  -3   3  14        8.77        0.00      9.09 o 
  -2   3  14       36.74       33.05      8.76 o 
  -1   3  14      338.99      334.83     15.42 o 
   0   3  14       23.55       31.62      5.33 o 
   1   3  14        0.28        0.00      7.43 o 
   2   3  14      684.90      628.28     21.74 o 
   3   3  14        8.94       27.28      9.43 o 
   4   3  14       98.08       88.28     13.53 o 
   5   3  14       68.64       73.09     15.19 o 
   6   3  14       84.26       67.99     16.97 o 
   7   3  14       14.20       17.86     14.97 o 
  -6   4  14        0.03        0.00     12.87 o 
  -5   4  14        7.78        0.00     12.09 o 
  -4   4  14       16.97       25.51      8.87 o 
  -3   4  14        0.00        4.44      8.98 o 
  -2   4  14       44.74       27.84     11.65 o 
  -1   4  14        0.01        0.67      6.77 o 
   0   4  14      208.42      204.42     12.42 o 
   1   4  14        7.60       11.76      7.43 o 
   2   4  14      547.75      598.23     22.18 o 
   3   4  14       94.42       80.85     13.31 o 
   4   4  14      857.09      893.35     30.94 o 
   5   4  14      128.43      122.55     16.86 o 
   6   4  14      150.89      136.30     18.85 o 
  -6   5  14       20.96       35.16     11.53 o 
  -5   5  14       48.32       47.80     13.75 o 
  -4   5  14        0.03        0.00     11.98 o 
  -3   5  14      141.30      146.17     15.19 o 
  -2   5  14      136.60      167.69     14.86 o 
  -1   5  14      113.90      124.10     14.09 o 
   0   5  14      759.24      711.55     68.04 o 
   1   5  14        1.24        6.77     10.43 o 
   2   5  14       91.52       88.06     14.86 o 
   3   5  14      533.92      514.27     23.40 o 
   4   5  14       17.88       24.62     12.64 o 
   5   5  14      155.81      172.57     19.30 o 
   6   5  14       33.15       29.39     15.97 o 
  -6   6  14        5.11        0.00     13.09 o 
  -5   6  14        6.12       24.51     12.20 o 
  -4   6  14       14.78        8.54     11.53 o 
  -3   6  14       15.97       24.95     11.09 o 
  -2   6  14       35.55       42.92     11.65 o 
  -1   6  14        3.59        4.55     11.98 o 
   0   6  14       69.75       56.02      8.89 o 
   1   6  14      525.84      533.57     23.62 o 
   2   6  14       82.08       76.97     14.20 o 
   3   6  14      342.52      320.19     21.29 o 
   4   6  14       47.50       30.28     14.53 o 
   5   6  14        1.76        4.21     11.76 o 
   6   6  14       55.28       37.04     16.86 o 
  -5   7  14        4.77        0.00     15.42 o 
  -4   7  14       32.63       39.15     13.42 o 
  -3   7  14       20.47       40.59     11.31 o 
  -2   7  14      170.29      147.73     18.19 o 
  -1   7  14        1.07        0.00     11.53 o 
   0   7  14       88.46       79.36      9.80 o 
   1   7  14        8.77        0.00     11.42 o 
   2   7  14       31.18       28.95     12.42 o 
   3   7  14      133.46      146.73     15.97 o 
   4   7  14        3.37        3.11     12.98 o 
   5   7  14       44.22       54.68     15.31 o 
  -4   8  14        4.40        6.77     12.87 o 
  -3   8  14        6.52       31.05     12.64 o 
  -2   8  14        0.48        0.00     13.20 o 
  -1   8  14        1.46       12.20     10.31 o 
   0   8  14      119.94      106.57     11.46 o 
   1   8  14       36.76       55.12     12.53 o 
   2   8  14      169.16      189.54     18.63 o 
   3   8  14        0.69        0.00     12.87 o 
   4   8  14        3.42        0.00     12.87 o 
  -3   9  14       12.79       17.08     14.42 o 
  -2   9  14        0.20       16.19     10.09 o 
  -1   9  14        1.00        2.11     11.76 o 
   0   9  14        0.07        0.00      8.55 o 
   1   9  14       14.16        0.00     12.64 o 
   2   9  14        0.69       16.19     11.98 o 
   3   9  14        0.35        0.00     13.20 o 
  -2  10  14        0.03        0.00     14.09 o 
  -1  10  14        0.30       12.75     11.98 o 
   0  10  14        9.36       11.91     10.31 o 
   1  10  14        7.43       10.43     12.20 o 
   2  10  14        3.14        0.00     15.42 o 
  -7   1  15        0.83        0.00     13.42 o 
  -6   1  15        0.10        9.09     10.09 o 
  -5   1  15        3.57       23.62      8.76 o 
  -4   1  15       14.31       19.74      9.87 o 
  -3   1  15       36.73       25.84     11.42 o 
  -2   1  15      847.88      914.97     25.95 o 
  -1   1  15        1.18        0.00      8.43 o 
   0   1  15       25.47       23.52      5.28 o 
   1   1  15       79.00       83.40      9.32 o 
   2   1  15       15.57       25.95      7.43 o 
   3   1  15      625.46      601.44     22.85 o 
   4   1  15      211.60      214.49     16.52 o 
   5   1  15        8.23        4.33     11.42 o 
   6   1  15       14.78       25.29     12.87 o 
   7   1  15       54.03       65.66     16.86 o 
  -7   2  15        1.17        0.00     13.86 o 
  -6   2  15      103.05      101.37     16.86 o 
  -5   2  15        0.00        0.89     10.54 o 
  -4   2  15       68.00       61.55     11.42 o 
  -3   2  15      113.97      127.87     13.97 o 
  -2   2  15       17.89        0.00     10.20 o 
  -1   2  15      183.49      172.35     13.53 o 
   0   2  15        0.59        0.00      7.49 o 
   1   2  15       51.58       43.70      8.98 o 
   2   2  15        0.20        1.89      7.87 o 
   3   2  15       18.59       12.98     10.87 o 
   4   2  15      165.21      134.09     16.52 o 
   5   2  15       16.21       27.62     11.98 o 
   6   2  15       14.68        5.10     12.87 o 
   7   2  15        1.95       15.42     13.75 o 
  -6   3  15        0.08        0.00     13.53 o 
  -5   3  15       21.75       33.38     11.76 o 
  -4   3  15        1.41        1.66      9.43 o 
  -3   3  15       54.16       65.32     11.09 o 
  -2   3  15       93.59       90.72     11.31 o 
  -1   3  15       43.69       44.81      9.32 o 
   0   3  15       11.79        0.36      8.87 o 
   1   3  15       53.72       70.09     10.43 o 
   2   3  15       37.60       29.06     10.43 o 
   3   3  15      416.56      401.70     21.07 o 
   4   3  15      226.92      218.82     19.74 o 
   5   3  15       74.52      105.25     14.97 o 
   6   3  15       23.86       26.51     11.98 o 
  -6   4  15        4.82        0.00     12.42 o 
  -5   4  15       15.22       21.40     11.31 o 
  -4   4  15       17.14        7.65     10.98 o 
  -3   4  15       10.79       38.15      9.65 o 
  -2   4  15        3.04        0.00      8.76 o 
  -1   4  15        5.73        6.54      8.76 o 
   0   4  15      281.73      235.56     11.48 o 
   1   4  15       40.96       36.60     10.43 o 
   2   4  15        0.29        0.00     10.20 o 
   3   4  15      108.71       95.16     13.42 o 
   4   4  15       23.61        7.65     14.86 o 
   5   4  15        7.00        0.00     14.20 o 
   6   4  15       88.20      100.48     17.52 o 
  -6   5  15        3.66        5.88     13.64 o 
  -5   5  15        0.98        0.00     12.98 o 
  -4   5  15       34.42       23.73     12.53 o 
  -3   5  15        8.76        9.09     11.31 o 
  -2   5  15      445.85      396.38     21.85 o 
  -1   5  15      187.83      197.52     16.75 o 
   0   5  15     1009.47     1022.68    105.19 o 
   1   5  15      107.76       92.94     13.97 o 
   2   5  15      412.23      396.27     22.18 o 
   3   5  15      102.12       99.15     15.75 o 
   4   5  15       92.61      101.92     13.97 o 
   5   5  15       27.90        8.21     13.97 o 
   6   5  15       53.74       41.70     15.31 o 
  -5   6  15        3.57        3.33     13.31 o 
  -4   6  15        0.16        0.00     12.75 o 
  -3   6  15       17.39       10.76     11.53 o 
  -2   6  15      156.47      149.06     17.52 o 
  -1   6  15        9.84        0.00     11.98 o 
   0   6  15      216.40      181.89     28.67 o 
   1   6  15        9.00        7.10     12.09 o 
   2   6  15        3.23       13.20     12.09 o 
   3   6  15       34.86       16.08     14.09 o 
   4   6  15       18.76       18.63     12.53 o 
   5   6  15        7.81        9.87     13.97 o 
  -5   7  15        3.66       19.96     12.20 o 
  -4   7  15       41.41       69.09     13.97 o 
  -3   7  15        8.41        2.00     11.98 o 
  -2   7  15      127.59      127.54     16.30 o 
  -1   7  15      247.60      232.02     18.85 o 
   0   7  15       52.28       36.09     18.47 o 
   1   7  15       12.64        0.00     11.53 o 
   2   7  15       34.03       24.51     13.86 o 
   3   7  15       78.20       66.10     16.41 o 
   4   7  15       33.32       29.61     15.31 o 
   5   7  15        2.37        5.88     13.09 o 
  -4   8  15       22.77        5.77     13.53 o 
  -3   8  15       70.14       47.02     15.08 o 
  -2   8  15        2.11        0.00     11.42 o 
  -1   8  15       82.82       70.54     14.64 o 
   0   8  15        0.55        4.98      8.53 o 
   1   8  15       22.76       13.53     13.09 o 
   2   8  15        4.04        8.98     11.42 o 
   3   8  15        1.38       21.29     11.20 o 
   4   8  15        3.68       13.86     11.98 o 
  -3   9  15        4.47       39.82     14.31 o 
  -2   9  15        0.02        7.76     14.20 o 
  -1   9  15        0.23       31.05     11.09 o 
   0   9  15        6.02        0.00      8.25 o 
   1   9  15        1.91        0.00     12.87 o 
   2   9  15        0.22        7.76     11.87 o 
   3   9  15        2.26        0.00     13.64 o 
  -1  10  15        3.87        5.99     14.20 o 
   0  10  15        0.76       11.77      8.43 o 
   1  10  15        1.35       18.96     13.20 o 
  -7   0  16       16.45       20.52     14.42 o 
  -6   0  16       24.91       38.60     11.53 o 
  -5   0  16       76.06       69.65     14.20 o 
  -4   0  16      168.02      163.03     14.97 o 
  -3   0  16        1.31        0.00      9.21 o 
  -2   0  16       47.22       58.56      8.98 o 
  -1   0  16      320.62      350.13     15.75 o 
   0   0  16      254.94      243.61     10.43 o 
   1   0  16      103.71       95.82     11.20 o 
   2   0  16      222.54      224.70     14.09 o 
   3   0  16      275.66      296.01     17.74 o 
   4   0  16      187.01      202.18     16.75 o 
   5   0  16       18.32       21.63     10.54 o 
   6   0  16        4.49        0.00     13.09 o 
   7   0  16       52.49       41.92     17.63 o 
  -7   1  16       12.63        7.32     13.86 o 
  -6   1  16        1.90        0.00     13.31 o 
  -5   1  16       70.87       70.09     12.42 o 
  -4   1  16      101.72       78.63     13.42 o 
  -3   1  16        0.02        0.00      8.76 o 
  -2   1  16        7.97       15.75      9.43 o 
  -1   1  16       26.10       32.27      7.76 o 
   0   1  16       30.86       30.47     13.64 o 
   1   1  16       35.45       19.30      8.32 o 
   2   1  16        4.43        9.43      7.87 o 
   3   1  16       96.49       59.89     13.09 o 
   4   1  16        0.04        0.00     11.09 o 
   5   1  16       51.67        4.55     11.87 o 
   6   1  16        1.60        0.00     12.75 o 
   7   1  16       24.79       37.38     15.08 o 
  -6   2  16       56.38       45.92     14.09 o 
  -5   2  16       24.92       23.29     12.09 o 
  -4   2  16       16.28       32.50      9.54 o 
  -3   2  16        2.09        0.00      9.54 o 
  -2   2  16       46.22       48.13      9.65 o 
  -1   2  16        9.00        2.44      7.65 o 
   0   2  16      161.94      157.79      8.94 o 
   1   2  16        9.01       12.09      8.43 o 
   2   2  16       67.46       59.00     11.09 o 
   3   2  16      220.67      238.78     16.86 o 
   4   2  16       81.50       47.80     14.53 o 
   5   2  16      132.09      150.72     17.74 o 
   6   2  16       15.22        0.00     12.31 o 
  -6   3  16       70.36       82.40     15.08 o 
  -5   3  16        5.85        5.77     10.54 o 
  -4   3  16       20.74       21.18     11.98 o 
  -3   3  16       53.30       44.47     11.76 o 
  -2   3  16       13.59       20.52      8.76 o 
  -1   3  16        3.72        1.33      8.43 o 
   0   3  16      410.06      434.35     13.23 o 
   1   3  16      166.33      168.13     13.86 o 
   2   3  16      124.75      127.10     13.86 o 
   3   3  16        9.63        0.00     12.09 o 
   4   3  16       25.84       31.94     12.98 o 
   5   3  16      127.94      122.44     17.86 o 
   6   3  16        6.33        5.43     13.31 o 
  -6   4  16        2.45       15.97     12.64 o 
  -5   4  16        3.64        0.00     11.76 o 
  -4   4  16        0.42        0.00     11.53 o 
  -3   4  16       21.32       36.82     10.43 o 
  -2   4  16        0.59       11.76      9.32 o 
  -1   4  16       31.56       42.81      9.87 o 
   0   4  16      215.39      204.89     22.68 o 
   1   4  16      129.03      104.25     13.97 o 
   2   4  16      772.50      799.96     27.62 o 
   3   4  16       19.24       15.08     12.64 o 
   4   4  16      464.67      468.91     25.73 o 
   5   4  16        1.12        2.00     12.31 o 
   6   4  16       16.71       35.27     12.20 o 
  -6   5  16        4.99        0.00     13.97 o 
  -5   5  16       31.73       31.83     14.20 o 
  -4   5  16       17.21       21.74     13.31 o 
  -3   5  16        8.78       23.18     11.65 o 
  -2   5  16      276.81      276.27     20.41 o 
  -1   5  16      131.42      140.52     14.75 o 
   0   5  16      235.89      239.33     13.17 o 
   1   5  16       60.84       86.28     13.97 o 
   2   5  16        0.02        0.00     11.20 o 
   3   5  16      182.71      223.81     18.85 o 
   4   5  16        8.91        3.77     13.97 o 
   5   5  16       14.19       21.07     11.65 o 
   6   5  16       11.64       10.76     15.31 o 
  -5   6  16        7.46        5.66     12.31 o 
  -4   6  16       70.09       41.59     15.86 o 
  -3   6  16        4.84        2.77     11.20 o 
  -2   6  16      113.90      147.50     16.97 o 
  -1   6  16      361.19      355.68     21.18 o 
   0   6  16        2.43        0.00      8.68 o 
   1   6  16      767.11      713.01     27.84 o 
   2   6  16       70.23       49.91     13.97 o 
   3   6  16       66.51       79.52     15.75 o 
   4   6  16      134.44      114.34     15.64 o 
   5   6  16       16.38        2.22     13.31 o 
  -5   7  16        5.88       10.87     14.64 o 
  -4   7  16        0.68       13.20     11.76 o 
  -3   7  16       29.90       38.26     13.42 o 
  -2   7  16       25.66       16.08     12.87 o 
  -1   7  16      232.26      214.71     19.52 o 
   0   7  16       30.09       23.41      8.82 o 
   1   7  16       31.56       40.70     11.87 o 
   2   7  16        0.72        0.00     12.64 o 
   3   7  16       44.48       43.25     13.75 o 
   4   7  16        9.69        8.76     12.87 o 
   5   7  16        0.48        0.00     13.75 o 
  -4   8  16        9.33       21.40     15.42 o 
  -3   8  16        4.86        0.00     13.97 o 
  -2   8  16       22.86       43.59     12.98 o 
  -1   8  16        5.44        0.00     11.98 o 
   0   8  16       79.35       82.50     10.34 o 
   1   8  16        1.90        5.99     11.98 o 
   2   8  16        1.82        8.32     12.31 o 
   3   8  16        0.10        0.00     12.31 o 
   4   8  16        0.00        0.00     13.86 o 
  -3   9  16        0.68        0.00     12.31 o 
  -2   9  16        2.06        0.00     12.87 o 
  -1   9  16        3.47       14.31     12.42 o 
   0   9  16        0.29        0.00      8.15 o 
   1   9  16       17.39       38.60     13.53 o 
   2   9  16        0.93        7.99     12.53 o 
   3   9  16        0.43        9.65     14.53 o 
   0  10  16        0.27        5.99      8.58 o 
  -6   1  17       20.37       23.84     12.42 o 
  -5   1  17        0.63        0.00     11.53 o 
  -4   1  17      205.47      176.23     17.08 o 
  -3   1  17        1.22        0.00      8.76 o 
  -2   1  17        0.38        0.00      8.87 o 
  -1   1  17       38.85       26.28      9.54 o 
   0   1  17       55.97       24.00     21.74 o 
   1   1  17      161.62      169.58     13.53 o 
   2   1  17      303.76      268.28     17.63 o 
   3   1  17       12.68       10.98      9.43 o 
   4   1  17       42.33       52.13     12.75 o 
   5   1  17      167.77      222.26     19.30 o 
   6   1  17       95.99      100.37     16.86 o 
  -6   2  17        6.45       11.09     11.65 o 
  -5   2  17       16.19       25.06     10.65 o 
  -4   2  17        0.82        0.00     10.31 o 
  -3   2  17      113.18      115.23     13.09 o 
  -2   2  17       31.75       49.02     10.31 o 
  -1   2  17      122.44      138.63     12.20 o 
   0   2  17      131.58      135.00      8.99 o 
   1   2  17       43.30       36.82      9.43 o 
   2   2  17       15.11       15.19      9.21 o 
   3   2  17        1.75        0.00     10.87 o 
   4   2  17        3.78        0.89     12.42 o 
   5   2  17        7.99        9.65     11.98 o 
   6   2  17        0.24        0.00     12.75 o 
  -6   3  17        4.90        0.00     14.31 o 
  -5   3  17       22.45        3.99     12.42 o 
  -4   3  17        2.49       13.20      9.32 o 
  -3   3  17        5.11        0.00      9.98 o 
  -2   3  17        0.00        7.99      8.98 o 
  -1   3  17       58.89       55.23     10.76 o 
   0   3  17       11.13        0.00     12.37 o 
   1   3  17      138.98      143.07     14.09 o 
   2   3  17      499.82      503.07     22.85 o 
   3   3  17       83.92       74.86     16.19 o 
   4   3  17      174.32      178.23     16.52 o 
   5   3  17        1.07        2.00     11.20 o 
   6   3  17        3.56       25.95     13.75 o 
  -6   4  17        7.99       24.73     13.42 o 
  -5   4  17        6.20       20.74      9.98 o 
  -4   4  17       38.69       31.50     11.76 o 
  -3   4  17      119.28      145.51     15.42 o 
  -2   4  17       22.23       29.28     11.87 o 
  -1   4  17       30.13       16.75     11.09 o 
   0   4  17       13.54        2.29      7.83 o 
   1   4  17       90.68      104.92     13.64 o 
   2   4  17       19.52       13.09     12.98 o 
   3   4  17        8.04       12.53     10.65 o 
   4   4  17      248.42      298.89     21.18 o 
   5   4  17        0.12        0.00     12.42 o 
   6   4  17       12.56       26.95     13.42 o 
  -5   5  17        2.75        3.33     11.53 o 
  -4   5  17       16.81        8.87     13.09 o 
  -3   5  17       10.04       16.97     10.76 o 
  -2   5  17      484.56      484.66     26.62 o 
  -1   5  17      645.61      616.86     26.51 o 
   0   5  17      575.88      553.60     18.58 o 
   1   5  17      229.87      219.04     18.30 o 
   2   5  17       84.60       61.22     13.31 o 
   3   5  17       15.23        7.99     12.64 o 
   4   5  17        9.04        0.00     12.64 o 
   5   5  17       61.68       67.65     14.53 o 
  -5   6  17       27.18       44.14     13.42 o 
  -4   6  17        1.74        5.21     14.09 o 
  -3   6  17       33.41       37.60     14.31 o 
  -2   6  17        7.27       27.84     12.53 o 
  -1   6  17        9.57       12.09     13.53 o 
   0   6  17        9.29       16.08      9.18 o 
   1   6  17        0.19       16.30     11.20 o 
   2   6  17      174.20      160.59     16.97 o 
   3   6  17       20.98       11.53     12.64 o 
   4   6  17        0.00        3.11     11.87 o 
   5   6  17        1.86        0.00     13.09 o 
  -4   7  17       20.27       12.42     14.86 o 
  -3   7  17       27.50       59.45     12.87 o 
  -2   7  17        6.19        0.00     13.64 o 
  -1   7  17        0.82        0.00     12.75 o 
   0   7  17       16.13       12.79     22.29 o 
   1   7  17        0.16        0.00     11.76 o 
   2   7  17       39.03       42.14     13.20 o 
   3   7  17        1.29        8.32     12.53 o 
   4   7  17       41.32       28.17     15.42 o 
  -3   8  17       21.38       20.41     14.75 o 
  -2   8  17       33.59       64.44     12.87 o 
  -1   8  17        8.19       19.63     10.87 o 
   0   8  17        5.24        0.00     10.08 o 
   1   8  17        7.42        6.21     11.31 o 
   2   8  17        7.09        8.54     11.53 o 
   3   8  17        0.01        0.00     12.20 o 
  -2   9  17        0.08        8.21     12.31 o 
  -1   9  17        0.90        0.00     14.86 o 
   0   9  17        1.77       10.55      8.78 o 
   1   9  17        3.23        0.00     13.53 o 
   2   9  17        6.42        0.00     12.42 o 
  -6   0  18       15.36       13.42     13.42 o 
  -5   0  18        0.24       19.52     10.54 o 
  -4   0  18        4.97        0.00     11.31 o 
  -3   0  18      226.53      222.26     17.30 o 
  -2   0  18       24.92       27.50      8.54 o 
  -1   0  18       21.01        6.65      9.32 o 
   0   0  18      146.62      151.87      8.74 o 
   1   0  18       29.14       15.19      8.10 o 
   2   0  18      105.34      113.01     12.87 o 
   3   0  18      383.54      409.46     21.74 o 
   4   0  18        1.87        5.21     11.09 o 
   5   0  18        6.61       22.40     11.87 o 
   6   0  18       99.74       68.76     16.64 o 
  -6   1  18       27.80       20.18     13.42 o 
  -5   1  18       12.89       19.63     12.09 o 
  -4   1  18        7.37        0.00     12.09 o 
  -3   1  18        2.66        3.88      9.54 o 
  -2   1  18       56.17       61.11     10.20 o 
  -1   1  18        0.06        0.00      8.87 o 
   0   1  18      260.19      232.08     15.69 o 
   1   1  18      116.40      128.21     12.31 o 
   2   1  18      156.61      178.56     15.42 o 
   3   1  18        0.06        0.00     10.98 o 
   4   1  18       34.59       51.13     13.86 o 
   5   1  18       42.91       54.90     15.75 o 
   6   1  18       10.13       26.73     12.53 o 
  -6   2  18       28.83       23.96     15.19 o 
  -5   2  18        0.01       28.06      9.09 o 
  -4   2  18       37.90       16.86     13.75 o 
  -3   2  18        4.15       11.20      8.65 o 
  -2   2  18       22.93       13.86     10.43 o 
  -1   2  18       44.85       42.03     11.53 o 
   0   2  18        1.64        4.72      6.57 o 
   1   2  18      107.17      107.36     12.42 o 
   2   2  18       90.84      105.69     12.98 o 
   3   2  18      106.27      105.69     16.52 o 
   4   2  18      171.93      158.37     17.41 o 
   5   2  18        3.07        0.00     11.65 o 
   6   2  18       18.40        7.99     16.97 o 
  -6   3  18        0.86        0.00     13.53 o 
  -5   3  18        0.11        4.10     10.65 o 
  -4   3  18       36.97       40.48     12.87 o 
  -3   3  18       78.59       73.09     13.09 o 
  -2   3  18       39.08       45.03     11.76 o 
  -1   3  18      227.10      255.97     17.30 o 
   0   3  18      644.75      641.31     17.48 o 
   1   3  18       44.94       39.70     12.53 o 
   2   3  18      113.83      115.01     15.53 o 
   3   3  18      117.24       93.49     16.41 o 
   4   3  18        5.07        9.21     12.98 o 
   5   3  18        2.48        0.00     12.53 o 
   6   3  18        0.46        5.88     12.75 o 
  -6   4  18        0.78        0.00     14.53 o 
  -5   4  18        5.83       10.76     12.87 o 
  -4   4  18        2.55       18.30     12.09 o 
  -3   4  18       43.39       28.84     12.64 o 
  -2   4  18       83.11       80.19     14.86 o 
  -1   4  18        2.54       13.86     10.65 o 
   0   4  18      372.97      338.02     21.52 o 
   1   4  18      184.27      199.85     15.75 o 
   2   4  18      550.50      477.34     24.62 o 
   3   4  18       19.90       16.52     11.09 o 
   4   4  18        0.78       17.30     11.98 o 
   5   4  18        0.52        0.00     12.75 o 
  -5   5  18        1.09        0.00     12.42 o 
  -4   5  18       66.53       61.22     14.31 o 
  -3   5  18       22.13       31.72     12.20 o 
  -2   5  18      123.43      116.23     18.30 o 
  -1   5  18       14.26       13.31     13.86 o 
   0   5  18       10.47        5.27      9.53 o 
   1   5  18       73.49       58.78     14.20 o 
   2   5  18        8.00       10.43     11.42 o 
   3   5  18       10.55        2.77     11.53 o 
   4   5  18       22.60       29.50     12.20 o 
   5   5  18        0.06       11.31     12.31 o 
  -5   6  18        0.92        3.55     14.20 o 
  -4   6  18      107.16      111.02     18.85 o 
  -3   6  18      147.71      149.06     18.30 o 
  -2   6  18       12.54       28.17     13.97 o 
  -1   6  18      473.26      468.13     24.40 o 
   0   6  18       13.15        2.02     11.98 o 
   1   6  18      120.32      150.83     18.41 o 
   2   6  18      112.49      119.67     15.08 o 
   3   6  18       16.43        9.98     12.09 o 
   4   6  18        3.46        0.00     11.09 o 
   5   6  18        0.74        2.44     14.09 o 
  -4   7  18       10.13        0.00     15.19 o 
  -3   7  18      140.67      136.19     19.08 o 
  -2   7  18      129.30      102.81     19.19 o 
  -1   7  18       22.02       22.51     14.42 o 
   0   7  18        2.36        1.78      7.88 o 
   1   7  18       53.89       20.52     15.31 o 
   2   7  18        2.20       10.20     10.76 o 
   3   7  18        1.24        3.22     13.31 o 
   4   7  18       11.53       30.28     13.20 o 
  -3   8  18        0.58        2.33     13.53 o 
  -2   8  18       24.99       34.38     13.09 o 
  -1   8  18       13.83       11.76     11.98 o 
   0   8  18       23.59       31.34     11.65 o 
   1   8  18        0.18        4.33     11.65 o 
   2   8  18        0.10       16.64     11.31 o 
   3   8  18        0.01        0.00     13.97 o 
  -2   9  18       19.03        3.66     14.97 o 
  -1   9  18        5.68       16.52     13.97 o 
   0   9  18       14.12       27.57     10.14 o 
   1   9  18        0.03        0.00     13.09 o 
  -6   1  19       32.09       45.25     13.53 o 
  -5   1  19       16.51       24.62     11.76 o 
  -4   1  19        7.91       40.04     11.20 o 
  -3   1  19        3.98        0.00     10.20 o 
  -2   1  19        8.58        0.00      9.54 o 
  -1   1  19       19.43        0.00      9.98 o 
   0   1  19      249.15      229.05     13.25 o 
   1   1  19       17.26       18.52      9.32 o 
   2   1  19       11.04        6.77     10.87 o 
   3   1  19      134.12      142.85     15.64 o 
   4   1  19      335.44      347.02     22.07 o 
   5   1  19        1.61       22.40     11.87 o 
   6   1  19       27.41       34.60     12.98 o 
  -6   2  19       10.51       23.62     14.31 o 
  -5   2  19       10.02       21.96     12.42 o 
  -4   2  19        0.81        0.00     12.75 o 
  -3   2  19       19.32       28.50     10.98 o 
  -2   2  19      210.81      191.76     16.52 o 
  -1   2  19      169.61      183.88     15.97 o 
   0   2  19      155.04      143.66     10.73 o 
   1   2  19       16.28       21.18     11.31 o 
   2   2  19        0.57        0.00     11.87 o 
   3   2  19      131.16      121.22     15.97 o 
   4   2  19       38.87       34.27     14.20 o 
   5   2  19       18.16       36.38     14.09 o 
   6   2  19       12.25       16.41     12.98 o 
  -6   3  19        3.03        0.00     15.42 o 
  -5   3  19       16.26       17.19     13.31 o 
  -4   3  19       25.81       28.84     12.87 o 
  -3   3  19        1.56        0.00     12.98 o 
  -2   3  19        1.16        0.00     12.75 o 
  -1   3  19       41.33       29.06     12.87 o 
   0   3  19      485.66      465.82     16.82 o 
   1   3  19      366.96      386.17     20.74 o 
   2   3  19      273.77      267.62     18.63 o 
   3   3  19       13.64       32.94     12.64 o 
   4   3  19        6.42        0.00     11.87 o 
   5   3  19        1.82        6.43     12.87 o 
   6   3  19        0.98        8.43     12.20 o 
  -5   4  19       27.17       36.82     13.53 o 
  -4   4  19      131.07      160.70     18.52 o 
  -3   4  19        3.51        5.43     13.97 o 
  -2   4  19      476.41      474.79     24.29 o 
  -1   4  19       21.62        8.98     13.20 o 
   0   4  19        0.09        0.41      7.88 o 
   1   4  19       13.23        5.66     10.76 o 
   2   4  19      354.12      347.14     22.74 o 
   3   4  19        1.29       23.73      9.54 o 
   4   4  19       26.23       25.95     13.09 o 
   5   4  19        0.00        0.00     12.09 o 
  -5   5  19        0.90        0.00     14.42 o 
  -4   5  19        8.14       19.08     14.42 o 
  -3   5  19       40.00       35.05     14.64 o 
  -2   5  19      352.98      351.46     24.18 o 
  -1   5  19        7.05        0.00     12.87 o 
   0   5  19      194.73      183.89     14.97 o 
   1   5  19       43.71       46.03     13.09 o 
   2   5  19        7.99       11.76     11.31 o 
   3   5  19       39.66       35.82     12.09 o 
   4   5  19        3.22        0.00     13.64 o 
   5   5  19        4.25        0.00     12.98 o 
  -4   6  19       88.40       93.60     17.63 o 
  -3   6  19        0.86        0.00     14.20 o 
  -2   6  19      162.56      157.38     19.41 o 
  -1   6  19       52.42       46.03     16.08 o 
   0   6  19       35.13        5.98      9.56 o 
   1   6  19       14.30       12.20     12.42 o 
   2   6  19        0.00        0.00     12.75 o 
   3   6  19        2.03        3.11     11.53 o 
   4   6  19        8.20       16.86     12.42 o 
  -4   7  19       15.96       10.87     15.75 o 
  -3   7  19       72.57       79.52     17.08 o 
  -2   7  19        0.01        0.00     14.20 o 
  -1   7  19        7.72        0.00     12.20 o 
   0   7  19        3.27       13.21      7.61 o 
   1   7  19       23.62       22.40     13.42 o 
   2   7  19        0.00        0.00     13.86 o 
   3   7  19        2.45        0.00     12.31 o 
   4   7  19        4.45        7.21     13.86 o 
  -3   8  19        0.00        0.00     13.86 o 
  -2   8  19        0.48        0.00     13.20 o 
  -1   8  19       31.37       28.95     14.97 o 
   0   8  19        3.24        9.49     12.64 o 
   1   8  19        2.63        6.65     11.53 o 
   2   8  19        2.45        2.33     12.98 o 
   3   8  19        6.98        0.00     14.31 o 
   0   9  19        1.92       12.50     10.20 o 
  -6   0  20        5.28       13.20     14.64 o 
  -5   0  20        0.96        0.00     12.64 o 
  -4   0  20       17.00       13.31     11.20 o 
  -3   0  20        4.67        4.33     10.87 o 
  -2   0  20       25.72       11.87      8.54 o 
  -1   0  20        6.97        3.77      9.32 o 
   0   0  20       70.83       64.06      8.85 o 
   1   0  20       79.59       92.16     12.42 o 
   2   0  20      398.48      433.09     21.96 o 
   3   0  20      105.41      125.43     14.86 o 
   4   0  20      392.75      389.17     24.29 o 
   5   0  20        1.14       14.75     13.31 o 
   6   0  20       76.62       76.19     17.86 o 
  -6   1  20        0.05        0.00     13.53 o 
  -5   1  20        5.39       14.97     11.76 o 
  -4   1  20       83.16       96.27     15.42 o 
  -3   1  20       64.60       88.95     13.86 o 
  -2   1  20        8.89        6.32     10.43 o 
  -1   1  20        0.44        0.00     10.43 o 
   0   1  20        9.82        0.00    124.94 o 
   1   1  20       56.80       49.13     12.53 o 
   2   1  20        8.43        5.55     11.76 o 
   3   1  20      282.37      327.51     20.96 o 
   4   1  20       34.34        9.54     15.31 o 
   5   1  20        9.32        4.21     13.64 o 
   6   1  20        3.87       15.53     11.76 o 
  -5   2  20        1.15        0.00     13.86 o 
  -4   2  20       30.35       40.81     13.64 o 
  -3   2  20        0.11        0.00     12.31 o 
  -2   2  20       21.02        0.78     14.64 o 
  -1   2  20      170.29      165.58     16.64 o 
   0   2  20       47.34       53.27      9.15 o 
   1   2  20      405.34      365.55     21.63 o 
   2   2  20       78.79       70.09     13.31 o 
   3   2  20       67.50       64.99     13.31 o 
   4   2  20        0.65       14.53     11.20 o 
   5   2  20        2.84        6.43     11.53 o 
  -5   3  20       21.71       12.31     15.19 o 
  -4   3  20       45.99       47.14     13.86 o 
  -3   3  20      126.79      100.59     18.19 o 
  -2   3  20      935.86     1009.80     33.05 o 
  -1   3  20       99.89       97.15     15.64 o 
   0   3  20      217.22      175.08     20.30 o 
   1   3  20       11.59        4.10     12.20 o 
   2   3  20       44.73       32.16     12.53 o 
   3   3  20        5.96        0.00     10.98 o 
   4   3  20        7.20       15.97      9.32 o 
   5   3  20       41.00       48.80     13.64 o 
  -5   4  20       10.01        0.00     15.42 o 
  -4   4  20        0.09        0.00     13.20 o 
  -3   4  20        0.58        0.00     14.31 o 
  -2   4  20       68.69       73.31     16.30 o 
  -1   4  20      118.23      140.19     16.08 o 
   0   4  20      175.66      166.46     12.63 o 
   1   4  20      106.89       82.85     13.75 o 
   2   4  20        0.01        0.00     11.76 o 
   3   4  20        0.92        0.00     11.09 o 
   4   4  20        2.30       14.53      9.98 o 
   5   4  20        2.42        3.44     12.75 o 
  -5   5  20       16.48       24.29     15.31 o 
  -4   5  20       22.64        2.22     15.64 o 
  -3   5  20      118.07      122.77     19.30 o 
  -2   5  20       54.23       57.01     17.74 o 
  -1   5  20        6.46        1.77     12.31 o 
   0   5  20        0.96        0.00     12.59 o 
   1   5  20        2.62       20.07     10.65 o 
   2   5  20       15.50        8.54     12.64 o 
   3   5  20        0.03        0.00     12.42 o 
   4   5  20        0.78        0.00     12.20 o 
  -4   6  20      109.74      119.22     20.85 o 
  -3   6  20       86.36      110.35     16.97 o 
  -2   6  20       65.52       66.21     14.53 o 
  -1   6  20      127.17      162.92     18.52 o 
   0   6  20       59.52       64.75     10.11 o 
   1   6  20        2.67        0.00     13.42 o 
   2   6  20        6.73        2.00     11.76 o 
   3   6  20        6.77       18.30     12.31 o 
   4   6  20        0.14        8.21     12.87 o 
  -3   7  20       13.79        0.00     15.86 o 
  -2   7  20        4.81       14.31     13.20 o 
  -1   7  20        0.40        0.00     12.09 o 
   0   7  20        1.60        6.42      8.30 o 
   1   7  20       10.47        0.00     14.53 o 
   2   7  20        5.86       14.31     12.98 o 
   3   7  20        0.01       13.86     13.31 o 
  -2   8  20        0.33        3.55     12.20 o 
  -1   8  20        1.49       20.74     13.31 o 
   0   8  20        2.18       15.64     17.69 o 
   1   8  20        0.79        9.21     13.09 o 
   2   8  20        8.32       24.95     12.87 o 
  -5   1  21       11.74       19.96     13.64 o 
  -4   1  21        1.14        0.00     13.09 o 
  -3   1  21      153.41      149.83     18.41 o 
  -2   1  21       61.39       75.86     12.20 o 
  -1   1  21        8.15       16.08     10.87 o 
   0   1  21        7.16        2.20      8.32 o 
   1   1  21       77.38       59.45     13.09 o 
   2   1  21      345.28      381.85     21.52 o 
   3   1  21        3.38        0.00     14.97 o 
   4   1  21       29.00       20.85     14.31 o 
   5   1  21        0.02        6.65     12.09 o 
  -5   2  21        0.00        0.00     13.97 o 
  -4   2  21      278.12      301.78     24.62 o 
  -3   2  21       90.77       95.49     16.75 o 
  -2   2  21      289.70      289.91     21.74 o 
  -1   2  21       40.11       29.61     14.64 o 
   0   2  21        3.38        4.29      8.32 o 
   1   2  21       91.78       64.99     15.75 o 
   2   2  21      109.50       95.49     16.75 o 
   3   2  21       28.33       39.70     14.75 o 
   4   2  21       13.69        6.10     12.87 o 
   5   2  21       26.89       40.37     14.86 o 
  -5   3  21       31.81       40.59     16.52 o 
  -4   3  21        4.48        7.32     13.09 o 
  -3   3  21       47.78       41.26     16.75 o 
  -2   3  21      289.93      291.57     24.73 o 
  -1   3  21      159.22      170.24     17.63 o 
   0   3  21      353.70      328.91     22.74 o 
   1   3  21        2.10        0.00     11.65 o 
   2   3  21       12.93        0.00     12.20 o 
   3   3  21        8.35        0.00     11.87 o 
   4   3  21        0.00        0.00     11.65 o 
   5   3  21        1.34        2.33     13.09 o 
  -5   4  21        5.72       11.98     14.64 o 
  -4   4  21       72.11       87.17     17.74 o 
  -3   4  21       65.86       55.12     15.19 o 
  -2   4  21       52.46       71.31     15.86 o 
  -1   4  21      127.25      105.25     15.53 o 
   0   4  21       29.79       48.49     11.09 o 
   1   4  21       53.52       46.69     13.53 o 
   2   4  21       22.19       11.20     12.98 o 
   3   4  21        0.30        0.00     11.53 o 
   4   4  21        6.13        0.00     12.98 o 
   5   4  21        0.70       25.18     12.31 o 
  -4   5  21       49.37       66.43     16.30 o 
  -3   5  21        7.37       14.86     13.09 o 
  -2   5  21       43.59       71.65     14.20 o 
  -1   5  21        3.81       14.31     12.53 o 
   0   5  21       23.09       19.81     11.81 o 
   1   5  21        0.11        2.88     11.31 o 
   2   5  21       85.59       71.42     13.97 o 
   3   5  21        0.59        0.00     12.20 o 
   4   5  21        0.91        1.11     12.20 o 
  -4   6  21       22.67       23.07     15.42 o 
  -3   6  21        0.01        6.77     13.53 o 
  -2   6  21       33.58       31.94     15.86 o 
  -1   6  21       49.72       30.72     16.52 o 
   0   6  21       25.05       27.53     12.14 o 
   1   6  21       18.75       33.83     12.20 o 
   2   6  21        1.00        0.00     12.42 o 
   3   6  21        3.82       17.97     13.09 o 
   4   6  21        2.30       10.87     11.98 o 
  -3   7  21        0.13        0.00     13.75 o 
  -2   7  21       13.36       33.16     12.42 o 
  -1   7  21        5.39        0.00     14.64 o 
   0   7  21        0.93        3.57      8.65 o 
   1   7  21        9.91        0.00     14.53 o 
   2   7  21        5.92        4.55     12.64 o 
   3   7  21        6.00        0.00     14.75 o 
  -1   8  21        0.16        0.00     13.20 o 
   0   8  21        1.49        0.00     10.12 o 
   1   8  21        0.62       22.74     10.98 o 
  -5   0  22       27.97       36.82     12.42 o 
  -4   0  22        4.13        2.11     12.31 o 
  -3   0  22       16.85       24.73      9.98 o 
  -2   0  22        3.49        0.00     11.65 o 
  -1   0  22       55.49       51.57     13.42 o 
   0   0  22       96.65       95.84      9.80 o 
   1   0  22       62.28       51.46     12.98 o 
   2   0  22       24.31       17.63     11.53 o 
   3   0  22       55.16       74.64     13.86 o 
   4   0  22        8.05        7.21     12.64 o 
   5   0  22        0.23        1.11     13.20 o 
  -5   1  22       26.01       18.52     13.53 o 
  -4   1  22       28.35        2.11     14.97 o 
  -3   1  22        7.62       26.73     12.98 o 
  -2   1  22        3.92        0.00     14.31 o 
  -1   1  22        4.82        0.00     11.65 o 
   0   1  22        2.91        0.00     14.25 o 
   1   1  22        3.02        5.99     12.20 o 
   2   1  22       34.50        0.89     14.42 o 
   3   1  22       72.80       99.93     14.64 o 
   4   1  22       12.18        0.00     12.53 o 
   5   1  22        1.81        9.21     12.98 o 
  -5   2  22        5.13       46.91     13.64 o 
  -4   2  22       37.69       26.62     18.41 o 
  -3   2  22        0.75        0.00     13.75 o 
  -2   2  22      129.62      157.38     18.08 o 
  -1   2  22      200.43      219.48     19.19 o 
   0   2  22      192.75      158.69     13.96 o 
   1   2  22       49.37       20.85     13.97 o 
   2   2  22      104.09      116.23     15.31 o 
   3   2  22        5.64       19.41     11.98 o 
   4   2  22       18.46       25.40     12.20 o 
   5   2  22        0.65        2.33     12.87 o 
  -5   3  22       12.48       42.14     13.75 o 
  -4   3  22      146.97      155.16     21.18 o 
  -3   3  22      160.69      168.91     18.85 o 
  -2   3  22        6.52        0.00     15.31 o 
  -1   3  22      193.43      167.91     19.63 o 
   0   3  22        5.35        0.00     20.02 o 
   1   3  22        1.84       12.64     10.87 o 
   2   3  22       42.43       55.45     12.31 o 
   3   3  22       23.24       48.02     13.42 o 
   4   3  22        6.56        0.00     10.87 o 
   5   3  22        0.36        0.00     13.31 o 
  -4   4  22       10.54       11.31     12.98 o 
  -3   4  22       26.83       22.07     14.86 o 
  -2   4  22        0.44        0.00     12.75 o 
  -1   4  22       28.29        0.00     14.20 o 
   0   4  22        3.51        2.99      8.02 o 
   1   4  22        0.28        0.00     12.64 o 
   2   4  22       18.36       23.62     13.20 o 
   3   4  22        0.00        0.00     11.87 o 
   4   4  22        7.11       32.83     13.20 o 
  -4   5  22        8.31        7.10     15.97 o 
  -3   5  22        7.36        3.33     14.42 o 
  -2   5  22       23.80       13.53     13.75 o 
  -1   5  22       18.90       20.07     12.87 o 
   0   5  22       44.48       44.58      9.56 o 
   1   5  22        5.68        0.00     11.31 o 
   2   5  22        2.72       21.85     10.31 o 
   3   5  22        2.43       17.63     11.65 o 
   4   5  22        0.47        0.00     13.97 o 
  -3   6  22       22.02       38.60     15.08 o 
  -2   6  22        4.34       16.64     12.64 o 
  -1   6  22       24.47       17.08     14.09 o 
   0   6  22        0.00        4.01      8.48 o 
   1   6  22        0.26        4.33     11.65 o 
   2   6  22        4.22        9.98     12.53 o 
   3   6  22        0.01       21.07     13.09 o 
  -2   7  22        0.02       18.96     11.09 o 
  -1   7  22        4.67        0.00     14.31 o 
   0   7  22       11.06        4.03      9.17 o 
   1   7  22        0.03        0.00     14.86 o 
   2   7  22        0.51        0.00     13.64 o 
  -5   1  23       42.12       68.54     15.97 o 
  -4   1  23        7.06        0.00     15.19 o 
  -3   1  23        2.18        0.00     12.75 o 
  -2   1  23       21.52       42.37     11.87 o 
  -1   1  23       22.38        0.00     13.31 o 
   0   1  23      110.19      112.97     15.53 o 
   1   1  23        1.27       11.76     11.31 o 
   2   1  23       38.26       21.63     13.53 o 
   3   1  23        2.97        2.00     13.09 o 
   4   1  23        4.96        6.54     12.53 o 
   5   1  23        0.16        0.00     12.20 o 
  -4   2  23       86.99       85.51     18.19 o 
  -3   2  23        0.53        0.00     13.42 o 
  -2   2  23        7.42        0.00     13.42 o 
  -1   2  23        6.32        0.00     13.64 o 
   0   2  23      188.72      145.04     29.94 o 
   1   2  23        2.90        0.00     12.20 o 
   2   2  23        4.71       21.07     10.43 o 
   3   2  23       44.81       24.40     15.19 o 
   4   2  23       24.26        0.00     15.42 o 
  -4   3  23        6.58        9.09     14.86 o 
  -3   3  23       45.77       18.96     17.08 o 
  -2   3  23       96.42      102.92     17.08 o 
  -1   3  23        1.71        0.00     14.31 o 
   0   3  23       26.90       25.29      8.62 o 
   1   3  23       10.09       18.96     10.98 o 
   2   3  23        8.96        0.00     12.75 o 
   3   3  23       13.14       31.50     12.87 o 
   4   3  23        1.84        9.09     11.87 o 
  -4   4  23        0.15        0.00     15.75 o 
  -3   4  23       23.89       35.05     13.75 o 
  -2   4  23        0.01       14.53     11.65 o 
  -1   4  23        0.72        0.00     12.87 o 
   0   4  23        6.88        0.00     17.63 o 
   1   4  23       29.45       42.81     11.76 o 
   2   4  23       52.91       48.47     13.97 o 
   3   4  23        0.17        0.00     12.98 o 
   4   4  23        7.76        3.55     13.09 o 
  -3   5  23        0.23        0.00     13.31 o 
  -2   5  23        0.38        0.00     12.87 o 
  -1   5  23        0.77        1.00     11.87 o 
   0   5  23        8.92       13.99      9.64 o 
   1   5  23        2.78        0.00     12.31 o 
   2   5  23        6.24        9.76     11.09 o 
   3   5  23        0.33        7.99     12.98 o 
  -2   6  23       11.57       18.52     14.64 o 
  -1   6  23        0.04       13.42     13.20 o 
   0   6  23        0.27        0.00      9.52 o 
   1   6  23        1.90        2.22     13.20 o 
   2   6  23       18.67       24.29     15.08 o 
  -1   7  23       12.94        0.00     14.97 o 
   0   7  23       14.91       15.11     10.49 o 
   1   7  23        1.93        0.00     14.09 o 
  -4   0  24        0.59       26.17     13.86 o 
  -3   0  24        0.33       14.64     13.20 o 
  -2   0  24      145.22      148.72     17.08 o 
  -1   0  24        2.61       11.31     11.09 o 
   0   0  24      105.54      113.78     18.19 o 
   1   0  24       38.88       52.01     13.31 o 
   2   0  24       67.10       70.76     14.64 o 
   3   0  24       36.55       58.45     15.42 o 
   4   0  24        2.73        0.00     13.75 o 
  -4   1  24       20.97       22.85     12.87 o 
  -3   1  24       12.21       25.29     12.87 o 
  -2   1  24        7.36        0.00     14.09 o 
  -1   1  24        2.13        0.00     13.64 o 
   0   1  24       15.96        0.00     52.13 o 
   1   1  24        1.92        0.00     12.42 o 
   2   1  24        0.17        9.87     11.76 o 
   3   1  24       56.96       64.10     14.09 o 
   4   1  24       15.92        0.00     15.53 o 
  -4   2  24       70.81       59.11     16.64 o 
  -3   2  24       98.65      125.55     18.30 o 
  -2   2  24        0.14        9.09     12.75 o 
  -1   2  24        6.96        1.89     14.53 o 
   0   2  24        2.38        0.00     28.28 o 
   1   2  24        1.86        2.88     12.20 o 
   2   2  24        6.46        0.00     12.98 o 
   3   2  24        8.27       16.08     12.42 o 
   4   2  24        4.91       11.53     12.53 o 
  -4   3  24        5.16       24.95     15.53 o 
  -3   3  24       57.97       34.16     15.31 o 
  -2   3  24        0.42        5.21     12.20 o 
  -1   3  24       21.32       27.06     13.31 o 
   0   3  24       69.51       72.02     10.42 o 
   1   3  24       70.83       54.12     15.86 o 
   2   3  24       10.83       13.53     13.31 o 
   3   3  24        6.58        0.00     11.98 o 
   4   3  24       14.49       17.74     15.75 o 
  -3   4  24       12.81       22.96     13.31 o 
  -2   4  24       37.72       42.26     14.42 o 
  -1   4  24        0.32       12.53      8.87 o 
   0   4  24        0.00        0.00     14.97 o 
   1   4  24        1.01       13.64     12.09 o 
   2   4  24        1.66        0.00     13.53 o 
   3   4  24        0.88        0.00     12.64 o 
  -3   5  24        5.98        9.65     12.20 o 
  -2   5  24        6.07        6.88     11.87 o 
  -1   5  24        1.39       17.63     13.42 o 
   0   5  24        0.51        4.97      8.90 o 
   1   5  24        0.01        9.87     12.20 o 
   2   5  24        0.09        0.00     13.31 o 
   3   5  24        0.30       11.98     13.64 o 
  -2   6  24        0.01        0.00     14.53 o 
  -1   6  24        1.05        2.33     12.64 o 
   0   6  24        3.93        8.33      9.38 o 
   1   6  24        1.86        4.66     14.53 o 
   2   6  24        3.12       12.09     14.64 o 
  -4   1  25        0.13        0.00     15.31 o 
  -3   1  25        1.88        0.00     16.97 o 
  -2   1  25        6.12        0.00     16.97 o 
  -1   1  25        0.44        0.00     13.31 o 
   0   1  25       54.45       28.63     15.92 o 
   1   1  25       13.45       19.08     12.09 o 
   2   1  25       10.56       16.64     12.42 o 
   3   1  25        4.13       13.20     12.64 o 
   4   1  25        0.03        0.00     14.31 o 
  -4   2  25        2.85       29.06     15.75 o 
  -3   2  25       19.68       10.09     17.30 o 
  -2   2  25      152.60      114.68     18.74 o 
  -1   2  25        5.32       13.31     13.53 o 
   0   2  25        0.33        0.00      9.31 o 
   1   2  25        5.89        1.00     13.53 o 
   2   2  25       31.21       34.94     12.53 o 
   3   2  25       23.05       28.06     14.09 o 
   4   2  25       11.51       19.30     14.09 o 
  -3   3  25        1.78        0.00     16.64 o 
  -2   3  25       47.77       63.44     13.86 o 
  -1   3  25        2.14        5.32     12.31 o 
   0   3  25       27.97       26.94     10.59 o 
   1   3  25       12.46       35.82     13.53 o 
   2   3  25       15.23       38.15     12.53 o 
   3   3  25        6.95       13.86     12.64 o 
  -3   4  25        1.45       16.75     12.53 o 
  -2   4  25        0.47        0.00     12.53 o 
  -1   4  25        8.60       10.98     12.87 o 
   0   4  25       49.93       48.34     11.72 o 
   1   4  25        0.80        0.00     13.20 o 
   2   4  25       10.14       34.05     12.09 o 
   3   4  25        1.55        0.00     16.19 o 
  -2   5  25        0.73       16.64     12.53 o 
  -1   5  25        4.32        6.88     12.98 o 
   0   5  25        0.28        1.55     14.25 o 
   1   5  25        3.70        5.77     14.31 o 
   2   5  25       32.58       74.86     16.64 o 
   0   6  25       11.87       21.94     10.21 o 
  -3   0  26        0.20        0.00     14.20 o 
  -2   0  26        7.17        7.65     13.42 o 
  -1   0  26       25.43       22.18     11.98 o 
   0   0  26        6.46        0.00     12.48 o 
   1   0  26        6.33        2.11     11.87 o 
   2   0  26        6.17       20.74     11.09 o 
   3   0  26       19.44       14.97     15.97 o 
  -3   1  26       81.41      106.80     17.41 o 
  -2   1  26       50.41       66.99     18.30 o 
  -1   1  26       31.51       29.72     15.08 o 
   0   1  26        6.83        1.76     16.75 o 
   1   1  26        0.72       11.65     10.31 o 
   2   1  26       10.51       12.09     13.09 o 
   3   1  26        3.59       11.53     14.64 o 
  -3   2  26        0.70        0.00     13.42 o 
  -2   2  26       33.22        5.55     16.86 o 
  -1   2  26       26.95       34.49     13.53 o 
   0   2  26        1.68       15.97      7.84 o 
   1   2  26       28.01        0.00     14.64 o 
   2   2  26        9.39        0.00     15.64 o 
   3   2  26        0.27        4.66     13.97 o 
  -3   3  26       19.53       35.05     14.20 o 
  -2   3  26        7.06        0.00     16.64 o 
  -1   3  26        0.20        0.00     13.64 o 
   0   3  26        0.87        0.00      9.17 o 
   1   3  26        0.32        0.00     13.31 o 
   2   3  26        2.42        0.00     13.31 o 
   3   3  26        1.35       14.42     12.87 o 
  -2   4  26       19.23       27.39     14.86 o 
  -1   4  26       18.96        8.10     14.97 o 
   0   4  26       14.38       17.08     10.12 o 
   1   4  26        4.86       11.53     13.09 o 
   2   4  26       26.81       21.40     14.20 o 
  -1   5  26        6.17        0.00     14.86 o 
   0   5  26        0.11       18.49      8.67 o 
   1   5  26        0.57        0.00     13.75 o 
  -3   1  27        0.27        0.00     19.30 o 
  -2   1  27       24.14        0.00     20.18 o 
  -1   1  27        3.93        0.00     13.31 o 
   0   1  27        1.57        0.00     11.59 o 
   1   1  27        0.25        0.00     12.53 o 
   2   1  27        2.78        4.66     13.42 o 
  -2   2  27        0.79        0.00     15.53 o 
  -1   2  27        0.01        0.00     14.20 o 
   0   2  27        0.41        0.00      9.36 o 
   1   2  27       18.99        0.00     15.75 o 
   2   2  27       73.81      106.47     19.30 o 
  -2   3  27       36.34       48.13     17.86 o 
  -1   3  27        0.11        0.00     14.09 o 
   0   3  27       29.39       24.80     11.48 o 
   1   3  27        0.16       18.63     12.64 o 
   2   3  27        3.06       10.76     14.86 o 
  -1   4  27        7.14        0.00     15.31 o 
   0   4  27        4.13        3.64      9.81 o 
   1   4  27        0.61       10.87     13.09 o 
  -2   0  28        8.75       15.64     15.08 o 
  -1   0  28        0.30       13.97     12.75 o 
   0   0  28        0.32       11.38      8.50 o 
   1   0  28        5.27        8.21     13.75 o 
   2   0  28       30.27       42.14     17.63 o 
  -2   1  28       23.19       14.53     16.30 o 
  -1   1  28        0.02        0.00     12.09 o 
   0   1  28        5.62        7.57     10.27 o 
   1   1  28        7.08       12.87     13.09 o 
   2   1  28        2.67       29.06     14.86 o 
  -1   2  28        0.03        0.00     14.53 o 
   0   2  28        1.13        0.00     12.70 o 
   1   2  28       21.15       42.92     14.86 o 
   0   3  28       55.62       64.09     13.18 o 
                                                 
